# Supplementary material for: DNA Demethylation in Response to Heat Stress in Arabidopsis thaliana
Source: Int J Mol Sci. 2021 Feb 4;22(4):1555. doi: 10.3390/ijms22041555 (PMC7913789; doi:10.3390/ijms22041555)
Supplement: Supplementary file 1 [file ijms-22-01555-s001.zip]

Archive with 2 entries (2 files):
- Table S1.xlsx
- Table S2.pdf
