# Supplementary material for: DNA Demethylation in Response to Heat Stress in Arabidopsis thaliana
Source: Int J Mol Sci. 2021 Feb 4;22(4):1555. doi: 10.3390/ijms22041555 (PMC7913789; doi:10.3390/ijms22041555)
Supplement: Supplementary file 1 [file ijms-22-01555-s001.zip › Table S1.xlsx]

## Sheet: diff-genes
Table S1. List of differentially methylated genes.
	Context
Gene	CpG	CHG	CHH	Chromosome	Gene start (bp)	Gene end (bp)	Gene name	Gene description
AT1G03880	+	+	+	1	985751	988146	CRB	CRU2 [Source:UniProtKB/TrEMBL;Acc:A0A178W5K4]
AT1G03890	+	+	+	1	989198	991020	CRD	12S seed storage protein CRD [Source:UniProtKB/Swiss-Prot;Acc:Q9ZWA9]
AT1G04560	+	+	+	1	1244947	1246059		AWPM-19-like family protein [Source:UniProtKB/TrEMBL;Acc:O23029]
AT1G04660	+	+	+	1	1300368	1301773		Glycine-rich protein [Source:UniProtKB/TrEMBL;Acc:O23018]
AT1G05510	+	+	+	1	1629446	1630863	OBAP1A	Oil body-associated protein 1A [Source:UniProtKB/Swiss-Prot;Acc:Q9ZVY7]
AT1G07985	+	+	+	1	2475226	2476167		Expressed protein [Source:UniProtKB/TrEMBL;Acc:Q3EDG6]
AT1G29920	+	+	+	1	10474656	10475969	LHCB1.1	Chlorophyll a-b binding protein 3, chloroplastic [Source:UniProtKB/Swiss-Prot;Acc:Q8VZ87]
AT1G29930	+	+	+	1	10477885	10479114	LHCB1.3	Chlorophyll a-b binding protein 1, chloroplastic [Source:UniProtKB/Swiss-Prot;Acc:P04778]
AT1G43800	+	+	+	1	16577521	16579722	S-ACP-DES6	Stearoyl-[acyl-carrier-protein] 9-desaturase 6, chloroplastic [Source:UniProtKB/Swiss-Prot;Acc:Q84VY3]
AT1G73190	+	+	+	1	27521944	27523332	TIP3-1	Aquaporin TIP3-1 [Source:UniProtKB/Swiss-Prot;Acc:P26587]
AT1G74310	+	+	+	1	27936508	27940369	CLPB1	Chaperone protein ClpB1 [Source:UniProtKB/Swiss-Prot;Acc:P42730]
AT1G74470	+	+	+	1	27991165	27993445	CHLP	Geranylgeranyl diphosphate reductase, chloroplastic [Source:UniProtKB/Swiss-Prot;Acc:Q9CA67]
AT2G18020	+	+	+	2	7837067	7838476	RPL8A	EMB2296 [Source:UniProtKB/TrEMBL;Acc:A0A178VSS0]
AT2G20330	+	+	+	2	8772653	8775668		At2g20330/F11A3.12 [Source:UniProtKB/TrEMBL;Acc:Q9SK69]
AT2G22660	+	+	+	2	9627342	9631283	GRDP1	Glycine-rich domain-containing protein 1 [Source:UniProtKB/Swiss-Prot;Acc:Q9ZQ47]
AT2G36460	+	+	+	2	15296613	15298754	FBA6	Fructose-bisphosphate aldolase 6, cytosolic [Source:UniProtKB/Swiss-Prot;Acc:Q9SJQ9]
AT2G37190	+	+	+	2	15619206	15620156	RPL12A	60S ribosomal protein L12-1 [Source:UniProtKB/Swiss-Prot;Acc:P50883]
AT2G47400	+	+	+	2	19446730	19447642	CP12-1	Calvin cycle protein CP12-1, chloroplastic [Source:UniProtKB/Swiss-Prot;Acc:O22914]
AT3G09630	+	+	+	3	2953693	2955748	RPL4A	60S ribosomal protein L4-1 [Source:UniProtKB/Swiss-Prot;Acc:Q9SF40]
AT3G10340	+	+	+	3	3203988	3208135	PAL4	Phenylalanine ammonia-lyase 4 [Source:UniProtKB/Swiss-Prot;Acc:Q9SS45]
AT3G12580	+	+	+	3	3991117	3993886	HSP70	Probable mediator of RNA polymerase II transcription subunit 37c [Source:UniProtKB/Swiss-Prot;Acc:Q9LHA8]
AT3G14240	+	+	+	3	4741287	4744263	SBT1.5	Subtilisin-like protease SBT1.5 [Source:UniProtKB/Swiss-Prot;Acc:Q9LUM3]
AT3G15670	+	+	+	3	5309886	5310988	LEA29	Late embryogenesis abundant protein 29 [Source:UniProtKB/Swiss-Prot;Acc:Q9LW12]
AT3G22230	+	+	+	3	7843536	7844597	RPL27B	60S ribosomal protein L27-2 [Source:UniProtKB/Swiss-Prot;Acc:Q8LCL3]
AT3G22960	+	+	+	3	8139185	8142052	PKP1	Plastidial pyruvate kinase 1, chloroplastic [Source:UniProtKB/Swiss-Prot;Acc:Q9LIK0]
AT3G30775	+	+	+	3	12448636	12451556	POX1	Proline dehydrogenase 1, mitochondrial [Source:UniProtKB/Swiss-Prot;Acc:P92983]
AT3G49910	+	+	+	3	18504164	18505390	RPL26A	60S ribosomal protein L26-1 [Source:UniProtKB/Swiss-Prot;Acc:P51414]
AT3G54050	+	+	+	3	20016837	20018822	CFBP1	Fructose-1,6-bisphosphatase 1, chloroplastic [Source:UniProtKB/Swiss-Prot;Acc:P25851]
AT4G05320	+	+	+	4	2717977	2720308	UBQ10	Polyubiquitin 10 [Source:UniProtKB/Swiss-Prot;Acc:Q8H159]
AT4G15000	+	+	+	4	8571816	8572681	RPL27C	60S ribosomal protein L27 [Source:UniProtKB/TrEMBL;Acc:Q0WRB8]
AT4G24280	+	+	+	4	12589810	12593800	HSP70-6	Heat shock 70 kDa protein 6, chloroplastic [Source:UniProtKB/Swiss-Prot;Acc:Q9STW6]
AT4G27170	+	+	+	4	13613596	13614283	AT2S4	2S seed storage protein 4 [Source:UniProtKB/Swiss-Prot;Acc:P15460]
AT4G30960	+	+	+	4	15067028	15069183	CIPK6	CBL-interacting serine/threonine-protein kinase 6 [Source:UniProtKB/Swiss-Prot;Acc:O65554]
AT4G36700	+	+	+	4	17298200	17300367		Vicilin-like seed storage protein At4g36700 [Source:UniProtKB/Swiss-Prot;Acc:F4JQG6]
AT5G02500	+	+	+	5	553745	556623	MED37E	Probable mediator of RNA polymerase II transcription subunit 37e [Source:UniProtKB/Swiss-Prot;Acc:P22953]
AT5G06760	+	+	+	5	2089445	2090430	LEA46	LEA4-5 [Source:UniProtKB/TrEMBL;Acc:A0A178UIZ0]
AT5G14780	+	+	+	5	4776733	4779526	FDH1	Formate dehydrogenase, mitochondrial [Source:UniProtKB/TrEMBL;Acc:A0A178UHK7]
AT5G48180	+	+	+	5	19540937	19542760	NSP5	Nitrile-specifier protein 5 [Source:UniProtKB/Swiss-Prot;Acc:Q93XW5]
AT5G52640	+	+	+	5	21352557	21355147	HSP90-1	Heat shock protein 90-1 [Source:UniProtKB/Swiss-Prot;Acc:P27323]
AT5G52920	+	+	+	5	21463467	21466880	PKP2	Pyruvate kinase [Source:UniProtKB/TrEMBL;Acc:A0A178U9G2]
AT5G55730	+	+	+	5	22558044	22560541	FLA1	Fasciclin-like arabinogalactan protein 1 [Source:UniProtKB/Swiss-Prot;Acc:Q9FM65]
AT5G56030	+	+	+	5	22686473	22689671	HSP81-2	Heat shock protein 81-2 [Source:UniProtKB/TrEMBL;Acc:F4K6B6]
AT5G60390	+	+	+	5	24288596	24291020	A1	Elongation factor 1-alpha 4 [Source:UniProtKB/Swiss-Prot;Acc:Q8GTY0]
AT5G64570	+	+	+	5	25809975	25813648	BXL4	Beta-D-xylosidase 4 [Source:UniProtKB/Swiss-Prot;Acc:Q9FLG1]
AT5G66570	+	+	+	5	26568572	26570461	PSBO1	Oxygen-evolving enhancer protein 1-1, chloroplastic [Source:UniProtKB/Swiss-Prot;Acc:P23321]
AT1G03130	-	+	+	1	753307	754262	PSAD2	Photosystem I reaction center subunit II-2, chloroplastic [Source:UniProtKB/Swiss-Prot;Acc:Q9SA56]
AT1G04120	-	+	+	1	1064264	1071080	ABCC5	MRP5 [Source:UniProtKB/TrEMBL;Acc:A0A178WGC2]
AT1G05190	+	-	+	1	1502251	1503853	RPL6	50S ribosomal protein L6, chloroplastic [Source:UniProtKB/Swiss-Prot;Acc:O23049]
AT1G05850	-	+	+	1	1766503	1768837	CTL1	Chitinase-like protein 1 [Source:UniProtKB/Swiss-Prot;Acc:Q9MA41]
AT1G06760	+	-	+	1	2076504	2077767		Histone H1.1 [Source:UniProtKB/Swiss-Prot;Acc:P26568]
AT1G08630	+	-	+	1	2743761	2747967	THA1	Probable low-specificity L-threonine aldolase 1 [Source:UniProtKB/Swiss-Prot;Acc:Q8RXU4]
AT1G09570	-	+	+	1	3095160	3100819	PHYA	phytochrome A [Source:TAIR;Acc:AT1G09570]
AT1G12920	-	+	+	1	4396348	4398193	ERF1-2	Eukaryotic peptide chain release factor subunit 1-2 [Source:UniProtKB/Swiss-Prot;Acc:Q9LPV8]
AT1G13740	+	-	+	1	4713433	4715407	AFP2	AFP2 [Source:UniProtKB/TrEMBL;Acc:A0A178WBB1]
AT1G15820	+	-	+	1	5446462	5447880	LHCB6	Chlorophyll a-b binding protein, chloroplastic [Source:UniProtKB/TrEMBL;Acc:Q9LMQ2]
AT1G18080	-	+	+	1	6222201	6224242	RACK1A	RACK1A_AT [Source:UniProtKB/TrEMBL;Acc:A0A178WHX3]
AT1G20330	+	-	+	1	7038527	7040231	SMT2	24-methylenesterol C-methyltransferase 2 [Source:UniProtKB/Swiss-Prot;Acc:Q39227]
AT1G20440	+	-	+	1	7084409	7086873	COR47	RD17 [Source:UniProtKB/TrEMBL;Acc:A0A384KK16]
AT1G20450	-	+	+	1	7087903	7089606	ERD10	Dehydrin ERD10 [Source:UniProtKB/Swiss-Prot;Acc:P42759]
AT1G23740	+	-	+	1	8398115	8399836	AOR	NADPH-dependent alkenal/one oxidoreductase, chloroplastic [Source:UniProtKB/Swiss-Prot;Acc:Q9ZUC1]
AT1G26270	-	+	+	1	9089469	9092560	PI4KG5	Phosphatidylinositol 4-kinase gamma 5 [Source:UniProtKB/Swiss-Prot;Acc:Q9C671]
AT1G29470	-	+	+	1	10310131	10314147		Probable methyltransferase PMT24 [Source:UniProtKB/Swiss-Prot;Acc:Q6NPR7]
AT1G29910	-	+	+	1	10472280	10473502	LHCB1.1	Chlorophyll a-b binding protein 3, chloroplastic [Source:UniProtKB/Swiss-Prot;Acc:Q8VZ87]
AT1G32560	+	-	+	1	11774484	11775442	LEA6	Late embryogenesis abundant protein 6 [Source:UniProtKB/Swiss-Prot;Acc:Q39138]
AT1G34430	-	+	+	1	12587726	12590223	EMB3003	Dihydrolipoyllysine-residue acetyltransferase component 5 of pyruvate dehydrogenase complex, chloroplastic [Source:UniProtKB/Swiss-Prot;Acc:Q9C8P0]
AT1G43170	-	+	+	1	16266553	16268945	ARP1	60S ribosomal protein L3-1 [Source:UniProtKB/Swiss-Prot;Acc:P17094]
AT1G47420	-	+	+	1	17395518	17397263	SDH5	Succinate dehydrogenase subunit 5, mitochondrial [Source:UniProtKB/Swiss-Prot;Acc:Q9SX77]
AT1G48130	+	-	+	1	17780429	17781727	PER1	1-Cys peroxiredoxin PER1 [Source:UniProtKB/Swiss-Prot;Acc:O04005]
AT1G50010	-	+	+	1	18517586	18520000	TUBA4	Tubulin alpha-2 chain [Source:UniProtKB/Swiss-Prot;Acc:B9DGT7]
AT1G51200	-	+	+	1	18984281	18986653	SAP2	Zinc finger A20 and AN1 domain-containing stress-associated protein 2 [Source:UniProtKB/Swiss-Prot;Acc:Q8H0X0]
AT1G51650	+	-	+	1	19152508	19154051		ATP synthase subunit epsilon, mitochondrial [Source:UniProtKB/Swiss-Prot;Acc:Q96253]
AT1G52690	-	+	+	1	19619724	19621534	LEA7	Late embryogenesis abundant protein 7 [Source:UniProtKB/Swiss-Prot;Acc:Q96270]
AT1G56070	-	+	+	1	20967652	20971742	LOS1	Elongation factor 2 [Source:UniProtKB/Swiss-Prot;Acc:Q9ASR1]
AT1G58290	-	+	+	1	21623700	21626402	HEMA1	Glutamyl-tRNA reductase 1, chloroplastic [Source:UniProtKB/Swiss-Prot;Acc:P42804]
AT1G61520	-	+	+	1	22699715	22701412	LHCA3	Chlorophyll a-b binding protein, chloroplastic [Source:UniProtKB/TrEMBL;Acc:A0A178W5Y6]
AT1G65090	-	+	+	1	24180830	24183300		unknown protein; BEST Arabidopsis thaliana protein match is: unknown protein (TAIR:AT5G36100.1); Ha. [Source:TAIR;Acc:AT1G65090]
AT1G65880	+	-	+	1	24508482	24510742	AAE20	Benzoate--CoA ligase, peroxisomal [Source:UniProtKB/Swiss-Prot;Acc:Q9SS01]
AT1G66430	-	+	+	1	24778257	24780742		Probable fructokinase-6, chloroplastic [Source:UniProtKB/Swiss-Prot;Acc:Q9C524]
AT1G78040	-	+	+	1	29344539	29347183		Allergen, putative [Source:UniProtKB/TrEMBL;Acc:Q8LD45]
AT1G78570	-	+	+	1	29549540	29552438	RHM1	Trifunctional UDP-glucose 4,6-dehydratase/UDP-4-keto-6-deoxy-D-glucose 3,5-epimerase/UDP-4-keto-L-rhamnose-reductase RHM1 [Source:UniProtKB/Swiss-Prot;Acc:Q9SYM5]
AT1G79280	-	+	+	1	29818970	29833016	NUA	nuclear pore anchor [Source:TAIR;Acc:AT1G79280]
AT1G80300	-	+	+	1	30191538	30194605	AATP1	ADP,ATP carrier protein 1, chloroplastic [Source:UniProtKB/Swiss-Prot;Acc:Q39002]
AT1G80940	+	-	+	1	30410585	30412289		F23A5.30 protein [Source:UniProtKB/TrEMBL;Acc:Q9SAG6]
AT2G01140	-	+	+	2	94727	96863	FBA3	Fructose-bisphosphate aldolase 3, chloroplastic [Source:UniProtKB/Swiss-Prot;Acc:Q9ZU52]
AT2G07698	+	-	+	2	3361463	3364127		ATPase, F1 complex, alpha subunit protein [Source:UniProtKB/TrEMBL;Acc:F4IMB5]
AT2G21490	-	+	+	2	9205990	9207125	LEA	Probable dehydrin LEA [Source:UniProtKB/Swiss-Prot;Acc:Q96261]
AT2G24360	-	+	+	2	10364451	10366902		Serine/threonine-protein kinase STY13 [Source:UniProtKB/Swiss-Prot;Acc:Q9ZQ31]
AT2G24940	+	-	+	2	10609417	10609900	MP3	MAPR2 [Source:UniProtKB/TrEMBL;Acc:A0A178VV33]
AT2G28290	-	+	+	2	12056213	12073279	SYD	SYD [Source:UniProtKB/TrEMBL;Acc:A0A384L3H2]
AT2G28490	+	-	+	2	12178597	12181012		Vicilin-like seed storage protein At2g28490 [Source:UniProtKB/Swiss-Prot;Acc:Q9SK09]
AT2G30620	-	+	+	2	13044931	13046682		Histone H1.2 [Source:UniProtKB/Swiss-Prot;Acc:P26569]
AT2G31141	-	+	+	2	13271726	13272534		unknown protein; Ha. [Source:TAIR;Acc:AT2G31141]
AT2G36880	-	+	+	2	15479281	15481412	METK3	S-adenosylmethionine synthase [Source:UniProtKB/TrEMBL;Acc:A0A178VXF8]
AT2G38040	-	+	+	2	15917032	15921170	CAC3	Acetyl-coenzyme A carboxylase carboxyl transferase subunit alpha, chloroplastic [Source:UniProtKB/Swiss-Prot;Acc:Q9LD43]
AT2G39460	-	+	+	2	16474149	16476141	RPL23AA	60S ribosomal protein L23a-1 [Source:UniProtKB/Swiss-Prot;Acc:Q8LD46]
AT2G39770	-	+	+	2	16588556	16591032	CYT1	VTC1 [Source:UniProtKB/TrEMBL;Acc:A0A178VW16]
AT2G40840	-	+	+	2	17044932	17051062	DPE2	4-alpha-glucanotransferase DPE2 [Source:UniProtKB/Swiss-Prot;Acc:Q8RXD9]
AT2G43710	-	+	+	2	18119873	18122889	FAB2	Stearoyl-[acyl-carrier-protein] 9-desaturase 7, chloroplastic [Source:UniProtKB/Swiss-Prot;Acc:O22832]
AT3G01570	-	+	+	3	221939	222827		Oleosin 5 [Source:UniProtKB/Swiss-Prot;Acc:Q9SS98]
AT3G02360	-	+	+	3	481776	484152	PGD2	6-phosphogluconate dehydrogenase, decarboxylating [Source:UniProtKB/TrEMBL;Acc:A0A178VK18]
AT3G02630	-	+	+	3	562030	564870	S-ACP-DES5	Stearoyl-[acyl-carrier-protein] 9-desaturase 5, chloroplastic [Source:UniProtKB/Swiss-Prot;Acc:Q9M879]
AT3G04120	-	+	+	3	1080942	1083690	GAPC1	Glyceraldehyde-3-phosphate dehydrogenase GAPC1, cytosolic [Source:UniProtKB/Swiss-Prot;Acc:P25858]
AT3G09085	+	-	+	3	2782133	2782740		At3g09085 [Source:UniProtKB/TrEMBL;Acc:Q8LDK7]
AT3G09200	-	+	+	3	2823088	2825241	RPP0B	60S acidic ribosomal protein P0-2 [Source:UniProtKB/Swiss-Prot;Acc:Q42112]
AT3G09840	-	+	+	3	3019249	3023052	CDC48A	CDC48A [Source:UniProtKB/TrEMBL;Acc:A0A384KA82]
AT3G11400	+	-	+	3	3578234	3580569	EIF3G1	Eukaryotic translation initiation factor 3 subunit G [Source:UniProtKB/TrEMBL;Acc:F4J6A1]
AT3G12120	-	+	+	3	3860251	3863250	FAD2	FAD2 [Source:UniProtKB/TrEMBL;Acc:A0A178VIK7]
AT3G13460	-	+	+	3	4384563	4388592	ECT2	ECT2 [Source:UniProtKB/TrEMBL;Acc:A0A384L1F9]
AT3G16460	+	-	+	3	5592491	5595912	JAL34	Jacalin-related lectin 34 [Source:UniProtKB/Swiss-Prot;Acc:O04310]
AT3G17840	-	+	+	3	6105908	6108737	RLK902	Probable inactive receptor kinase RLK902 [Source:UniProtKB/Swiss-Prot;Acc:Q9LVI6]
AT3G18190	-	+	+	3	6232108	6234183	CCT4	T-complex protein 1 subunit delta [Source:UniProtKB/Swiss-Prot;Acc:Q9LV21]
AT3G19240	-	+	+	3	6664044	6667021		Dem protein [Source:UniProtKB/TrEMBL;Acc:Q9LJK5]
AT3G19820	-	+	+	3	6879524	6882315	DIM	Delta(24)-sterol reductase [Source:UniProtKB/Swiss-Prot;Acc:Q39085]
AT3G21560	+	-	+	3	7595680	7597607	UGT84A2	UGT84A2 [Source:UniProtKB/TrEMBL;Acc:A0A384L2P1]
AT3G23810	-	+	+	3	8587622	8589754	SAHH2	Adenosylhomocysteinase [Source:UniProtKB/TrEMBL;Acc:A0A178VEP9]
AT3G24650	+	-	+	3	8997370	9001185	ABI3	B3 domain-containing transcription factor ABI3 [Source:UniProtKB/Swiss-Prot;Acc:Q01593]
AT3G26650	-	+	+	3	9794862	9797045	GAPA1	Glyceraldehyde-3-phosphate dehydrogenase GAPA1, chloroplastic [Source:UniProtKB/Swiss-Prot;Acc:P25856]
AT3G27660	+	-	+	3	10243244	10245023	OL2	Oleosin 20.3 kDa [Source:UniProtKB/Swiss-Prot;Acc:Q42431]
AT3G42790	-	+	+	3	14877890	14879792	AL3	AL3 [Source:UniProtKB/TrEMBL;Acc:A0A178VCG6]
AT3G45980	+	-	+	3	16897287	16898013	H2B	Histone H2B.6 [Source:UniProtKB/Swiss-Prot;Acc:O23629]
AT3G48670	-	+	+	3	18030669	18034065	IDN2	Protein INVOLVED IN DE NOVO 2 [Source:UniProtKB/Swiss-Prot;Acc:Q8VZ79]
AT3G50670	-	+	+	3	18826160	18829684	RNU1	U1SNRNP [Source:UniProtKB/TrEMBL;Acc:A0A178VDW4]
AT3G50820	+	-	+	3	18890874	18892508	PSBO2	Oxygen-evolving enhancer protein 1-2, chloroplastic [Source:UniProtKB/Swiss-Prot;Acc:Q9S841]
AT3G52930	-	+	+	3	19626748	19629204	FBA8	Fructose-bisphosphate aldolase [Source:UniProtKB/TrEMBL;Acc:A0A178V8L4]
AT3G53430	-	+	+	3	19809313	19810520	RPL12B	60S ribosomal Protein L12-like [Source:UniProtKB/TrEMBL;Acc:Q0WW72]
AT3G53460	-	+	+	3	19818975	19821519	CP29	Chloroplast RNA-binding protein 29 [Source:UniProtKB/TrEMBL;Acc:F4JAF3]
AT3G54320	+	-	+	3	20114488	20118745	WRI1	Integrase-type DNA-binding superfamily protein [Source:TAIR;Acc:AT3G54320]
AT3G55980	-	+	+	3	20776220	20778952	SZF1	Salt-inducible zinc finger 1 [Source:UniProtKB/TrEMBL;Acc:A0A1I9LNJ4]
AT3G56860	+	+	-	3	21048727	21052320	UBA2A	UBP1-associated protein 2A [Source:UniProtKB/Swiss-Prot;Acc:Q9LES2]
AT3G62250	+	-	+	3	23037018	23038009	RPS27AC	Ubiquitin-40S ribosomal protein S27a-3 [Source:UniProtKB/Swiss-Prot;Acc:P59233]
AT3G62720	+	-	+	3	23201032	23202988	XXT1	XXT1 [Source:UniProtKB/TrEMBL;Acc:A0A178VEJ0]
AT4G00810	-	+	+	4	345911	347293	RPP1B	AT4G00810 protein [Source:UniProtKB/TrEMBL;Acc:B9DFS7]
AT4G10250	+	-	+	4	6370338	6371372	HSP22.0	22.0 kDa heat shock protein [Source:UniProtKB/Swiss-Prot;Acc:Q38806]
AT4G13010	-	+	+	4	7600510	7602754	CEQORH	Chloroplast envelope quinone oxidoreductase homolog [Source:UniProtKB/Swiss-Prot;Acc:Q9SV68]
AT4G13940	-	+	+	4	8054673	8057181	SAHH1	Adenosylhomocysteinase 1 [Source:UniProtKB/Swiss-Prot;Acc:O23255]
AT4G14960	-	+	+	4	8548417	8550495	TUBA6	Tubulin alpha chain [Source:UniProtKB/TrEMBL;Acc:A0A178UXP7]
AT4G15560	-	+	+	4	8883825	8887667	DXS	DXS1 [Source:UniProtKB/TrEMBL;Acc:A0A178V5I0]
AT4G17390	-	+	+	4	9714092	9715648	RPL15B	60S ribosomal protein L15-2 [Source:UniProtKB/Swiss-Prot;Acc:Q8VYF1]
AT4G17840	+	-	+	4	9918052	9920511		At4g17840 [Source:UniProtKB/TrEMBL;Acc:Q0WMZ7]
AT4G17940	+	-	+	4	9965742	9967013		Tetratricopeptide repeat (TPR)-like superfamily protein [Source:UniProtKB/TrEMBL;Acc:Q0WUZ1]
AT4G21020	+	-	+	4	11228187	11229616		Late embryogenesis abundant protein (LEA) family protein [Source:UniProtKB/TrEMBL;Acc:Q9SUB2]
AT4G25140	-	+	+	4	12900430	12901577	OLEO1	Oleosin [Source:UniProtKB/TrEMBL;Acc:A0A178V1V3]
AT4G27150	-	+	+	4	13609341	13610075	AT2S2	SESA2 [Source:UniProtKB/TrEMBL;Acc:A0A178V1B5]
AT4G27500	-	+	+	4	13743011	13746211	PPI1	Proton pump-interactor 1 [Source:UniProtKB/Swiss-Prot;Acc:O23144]
AT4G28520	-	+	+	4	14087556	14089796	CRC	12S seed storage protein CRC [Source:UniProtKB/Swiss-Prot;Acc:Q96318]
AT4G30190	-	+	+	4	14770395	14776247	HA2	Plasma membrane ATPase [Source:UniProtKB/TrEMBL;Acc:F4JPJ7]
AT4G31700	-	+	+	4	15345979	15347804	RPS6A	40S ribosomal protein S6-1 [Source:UniProtKB/Swiss-Prot;Acc:O48549]
AT4G32285	-	+	+	4	15585443	15588089		Probable clathrin assembly protein At4g32285 [Source:UniProtKB/Swiss-Prot;Acc:Q8S9J8]
AT4G34200	-	+	+	4	16373731	16376666	PGDH1	D-3-phosphoglycerate dehydrogenase [Source:UniProtKB/TrEMBL;Acc:A0A178UWV4]
AT4G34520	+	-	+	4	16494205	16495842	FAE1	3-ketoacyl-CoA synthase [Source:UniProtKB/TrEMBL;Acc:A0A178UUK5]
AT4G34870	+	-	+	4	16614204	16615313	CYP18-4	Peptidyl-prolyl cis-trans isomerase [Source:UniProtKB/TrEMBL;Acc:A0A178UWH6]
AT4G37260	+	+	-	4	17540490	17541799	MYB73	MYB73 [Source:UniProtKB/TrEMBL;Acc:A0A178V4E7]
AT4G37870	-	+	+	4	17802690	17806705	PCKA	Phosphoenolpyruvate carboxykinase (ATP)-like protein [Source:UniProtKB/TrEMBL;Acc:Q0WWL8]
AT4G37910	-	+	+	4	17824777	17828192	HSP70-9	Heat shock 70 kDa protein 9, mitochondrial [Source:UniProtKB/Swiss-Prot;Acc:Q8GUM2]
AT4G38740	+	-	+	4	18083395	18084630	CYP18-3	Peptidyl-prolyl cis-trans isomerase [Source:UniProtKB/TrEMBL;Acc:A0A178V2S8]
AT5G01530	-	+	+	5	208866	210548	LHCB4.1	Chlorophyll a-b binding protein CP29.1, chloroplastic [Source:UniProtKB/Swiss-Prot;Acc:Q07473]
AT5G01670	-	+	+	5	251686	253972		NAD(P)-linked oxidoreductase superfamily protein [Source:UniProtKB/TrEMBL;Acc:F4K9G7]
AT5G07030	+	-	+	5	2183328	2185972		Eukaryotic aspartyl protease family protein [Source:UniProtKB/TrEMBL;Acc:F4K5B9]
AT5G07350	-	+	+	5	2319994	2325535	Tudor1	TUDOR-SN protein 1 [Source:TAIR;Acc:AT5G07350]
AT5G08530	-	+	+	5	2759317	2762019	CI51	NADH dehydrogenase [ubiquinone] flavoprotein 1, mitochondrial [Source:UniProtKB/TrEMBL;Acc:A0A178UJ45]
AT5G08590	-	+	+	5	2783168	2786113	SRK2G	SRK2G [Source:UniProtKB/TrEMBL;Acc:A0A178UA36]
AT5G09590	-	+	+	5	2975436	2978750	HSP70-10	Heat shock 70 kDa protein 10, mitochondrial [Source:UniProtKB/Swiss-Prot;Acc:Q9LDZ0]
AT5G12250	-	+	+	5	3960938	3963624	TUBB6	Tubulin beta chain [Source:UniProtKB/TrEMBL;Acc:A0A178UPR2]
AT5G13630	-	+	+	5	4387307	4392429	CHLH	Magnesium-chelatase subunit ChlH, chloroplastic [Source:UniProtKB/Swiss-Prot;Acc:Q9FNB0]
AT5G17920	-	+	+	5	5935038	5939865	MS1	5-methyltetrahydropteroyltriglutamate--homocysteine methyltransferase 1 [Source:UniProtKB/Swiss-Prot;Acc:O50008]
AT5G18380	+	-	+	5	6089712	6090804	RPS16C	40S ribosomal protein S16-3 [Source:UniProtKB/Swiss-Prot;Acc:Q42340]
AT5G20010	-	+	+	5	6760094	6762330	RAN1	GTP-binding nuclear protein [Source:UniProtKB/TrEMBL;Acc:A0A178UC18]
AT5G20290	+	-	+	5	6851341	6853106	RPS8A	40S ribosomal protein S8 [Source:UniProtKB/TrEMBL;Acc:A0A178UCD3]
AT5G20950	-	+	+	5	7107272	7111453		Glycosyl hydrolase family protein [Source:TAIR;Acc:AT5G20950]
AT5G21940	+	-	+	5	7249014	7250770		At5g21940 [Source:UniProtKB/TrEMBL;Acc:Q9C593]
AT5G28640	-	+	+	5	10647467	10650066	GIF1	GRF1-interacting factor 1 [Source:UniProtKB/Swiss-Prot;Acc:Q8L8A5]
AT5G37780	-	+	+	5	15004466	15006267	CAM1	Calmodulin 1 [Source:UniProtKB/TrEMBL;Acc:F4K8M2]
AT5G42020	-	+	+	5	16807342	16810693	BIP	Heat shock protein 70 (Hsp 70) family protein [Source:TAIR;Acc:AT5G42020]
AT5G42790	-	+	+	5	17159044	17161156	PAF1	Proteasome subunit alpha type [Source:UniProtKB/TrEMBL;Acc:A0A178UFX8]
AT5G44120	+	-	+	5	17756238	17758336	CRA1	12S seed storage protein CRA1 [Source:UniProtKB/Swiss-Prot;Acc:P15455]
AT5G44340	-	+	+	5	17859136	17861150	TUBB4	Tubulin beta-4 chain [Source:UniProtKB/Swiss-Prot;Acc:P24636]
AT5G45830	+	-	+	5	18589418	18591506	DOG1	delay of germination 1 [Source:TAIR;Acc:AT5G45830]
AT5G48300	-	+	+	5	19570238	19572804	APS1	Glucose-1-phosphate adenylyltransferase small subunit, chloroplastic [Source:UniProtKB/Swiss-Prot;Acc:P55228]
AT5G48360	-	+	+	5	19595536	19598492	FH9	Formin-like protein 9 [Source:UniProtKB/Swiss-Prot;Acc:Q8GX37]
AT5G48570	+	+	-	5	19690461	19693845	FKBP65	Peptidyl-prolyl cis-trans isomerase FKBP65 [Source:UniProtKB/Swiss-Prot;Acc:Q9FJL3]
AT5G49910	-	+	+	5	20303334	20306469	HSP70-7	Heat shock 70 kDa protein 7, chloroplastic [Source:UniProtKB/Swiss-Prot;Acc:Q9LTX9]
AT5G50920	-	+	+	5	20715453	20720681	CLPC1	Chaperone protein ClpC1, chloroplastic [Source:UniProtKB/Swiss-Prot;Acc:Q9FI56]
AT5G54740	-	+	+	5	22238358	22239187	SESA5	SESA5 [Source:UniProtKB/TrEMBL;Acc:A0A178UNV4]
AT5G54940	-	+	+	5	22307982	22309453		AT5g54940/MBG8_21 [Source:UniProtKB/TrEMBL;Acc:Q9FFT6]
AT5G56010	-	+	+	5	22681238	22684252	HSP90-3	Heat shock protein 90-3 [Source:UniProtKB/Swiss-Prot;Acc:P51818]
AT5G60640	-	+	+	5	24370827	24374098	PDIL1-4	Protein disulfide-isomerase [Source:UniProtKB/TrEMBL;Acc:A0A178UQB2]
AT5G60790	-	+	+	5	24453258	24456115	ABCF1	ABC transporter F family member 1 [Source:UniProtKB/Swiss-Prot;Acc:Q9FJH6]
AT5G61780	-	+	+	5	24821203	24826969	TSN2	Ribonuclease TUDOR 2 [Source:UniProtKB/Swiss-Prot;Acc:Q9FLT0]
AT5G63760	-	+	+	5	25515662	25517891	ARI15	Probable E3 ubiquitin-protein ligase ARI15 [Source:UniProtKB/Swiss-Prot;Acc:Q84RQ8]
AT5G65360	+	+	-	5	26119859	26120581	HTR2	Histone H3 [Source:UniProtKB/TrEMBL;Acc:Q0WRA9]
AT1G01090	-	-	+	1	47234	49304	PDH-E1 ALPHA	Pyruvate dehydrogenase E1 component subunit alpha [Source:UniProtKB/TrEMBL;Acc:A0A178W8A7]
AT1G01100	-	+	-	1	49909	51210	RPP1A	60S acidic ribosomal protein P1-1 [Source:UniProtKB/Swiss-Prot;Acc:Q8LCW9]
AT1G01620	-	-	+	1	225665	227543	PIP1-3	TMP-B [Source:UniProtKB/TrEMBL;Acc:A0A178WIA6]
AT1G02730	-	-	+	1	594502	598657	CSLD5	Cellulose synthase-like protein D5 [Source:UniProtKB/Swiss-Prot;Acc:Q9SRW9]
AT1G02780	-	-	+	1	607799	609534	RPL19A	60S ribosomal protein L19-1 [Source:UniProtKB/Swiss-Prot;Acc:Q9SRX2]
AT1G04080	-	-	+	1	1051312	1056827	PRP39	Tetratricopeptide repeat (TPR)-like superfamily protein [Source:UniProtKB/TrEMBL;Acc:F4I448]
AT1G04810	-	-	+	1	1350080	1355466	RPN2B	26S proteasome non-ATPase regulatory subunit 1 homolog [Source:UniProtKB/TrEMBL;Acc:A0A178WEG0]
AT1G04820	-	-	+	1	1356084	1358547	TUBA4	Tubulin alpha-2 chain [Source:UniProtKB/Swiss-Prot;Acc:B9DGT7]
AT1G06400	-	-	+	1	1950596	1952880	RABA1A	Ras-related protein RABA1a [Source:UniProtKB/Swiss-Prot;Acc:P28185]
AT1G06430	-	-	+	1	1960031	1963189	FTSH8	ATP-dependent zinc metalloprotease FTSH 8, chloroplastic [Source:UniProtKB/Swiss-Prot;Acc:Q8W585]
AT1G06670	-	-	+	1	2040410	2047655	NIH	DExH-box ATP-dependent RNA helicase DExH2 [Source:UniProtKB/Swiss-Prot;Acc:F4IDQ6]
AT1G06680	-	-	+	1	2047634	2049439	PSBP1	Oxygen-evolving enhancer protein 2-1, chloroplastic [Source:UniProtKB/Swiss-Prot;Acc:Q42029]
AT1G07040	-	-	+	1	2160919	2163387		At1g07040 [Source:UniProtKB/TrEMBL;Acc:Q9LMJ7]
AT1G07320	-	-	+	1	2248967	2250529	RPL4	RPL4 [Source:UniProtKB/TrEMBL;Acc:A0A384KN11]
AT1G07380	-	-	+	1	2264634	2269121		Neutral/alkaline non-lysosomal ceramidase [Source:TAIR;Acc:AT1G07380]
AT1G07930	-	-	+	1	2458184	2460817	A1	Elongation factor 1-alpha 4 [Source:UniProtKB/Swiss-Prot;Acc:Q8GTY0]
AT1G08380	-	-	+	1	2640803	2641934	PSAO	PSAO [Source:UniProtKB/TrEMBL;Acc:A0A178W5Y5]
AT1G08520	-	-	+	1	2696381	2701022	CHLD	Mg-protoporphyrin IX chelatase [Source:UniProtKB/TrEMBL;Acc:A0A178W355]
AT1G08560	-	+	-	1	2709525	2711000	KN	SYP111 [Source:UniProtKB/TrEMBL;Acc:A0A178WAC8]
AT1G08570	-	-	+	1	2712694	2714833	ACHT4	Thioredoxin-like 1-1, chloroplastic [Source:UniProtKB/Swiss-Prot;Acc:O64654]
AT1G08880	-	-	+	1	2846894	2848100	HTA5	Histone H2A [Source:UniProtKB/TrEMBL;Acc:A0A178W8H7]
AT1G09070	+	-	-	1	2927502	2929107	SRC2	Protein SRC2 homolog [Source:UniProtKB/Swiss-Prot;Acc:O04023]
AT1G09430	-	-	+	1	3041996	3045541	ACLA-3	ATP-citrate synthase alpha chain protein 3 [Source:UniProtKB/Swiss-Prot;Acc:O80526]
AT1G09640	-	-	+	1	3119739	3122542		Probable elongation factor 1-gamma 1 [Source:UniProtKB/Swiss-Prot;Acc:O04487]
AT1G09770	-	-	+	1	3161832	3165616	CDC5	Cell division cycle 5-like protein [Source:UniProtKB/Swiss-Prot;Acc:P92948]
AT1G10200	-	-	+	1	3346383	3348139	WLIM1	WLIM1 [Source:UniProtKB/TrEMBL;Acc:A0A178W4R1]
AT1G10670	-	-	+	1	3535288	3538439	ACLA-1	ATP-citrate lyase A-1 [Source:UniProtKB/TrEMBL;Acc:F4I5V8]
AT1G10950	-	-	+	1	3659204	3664264	TMN1	Transmembrane 9 superfamily member 1 [Source:UniProtKB/Swiss-Prot;Acc:Q940G0]
AT1G10960	-	-	+	1	3664187	3665040	FD1	Ferredoxin-1, chloroplastic [Source:UniProtKB/Swiss-Prot;Acc:O04090]
AT1G11650	-	-	+	1	3914774	3918243	RBP45B	RBP45B [Source:UniProtKB/TrEMBL;Acc:A0A178WLD6]
AT1G11680	-	-	+	1	3938422	3940871	CYP51G1	Sterol 14-demethylase [Source:UniProtKB/Swiss-Prot;Acc:Q9SAA9]
AT1G11840	-	-	+	1	3995158	3997965	ATGLX1
AT1G12805	-	-	+	1	4366577	4367136		Nucleotide binding protein [Source:UniProtKB/TrEMBL;Acc:Q3EDD5]
AT1G12900	-	-	+	1	4392438	4394454	GAPA-2	glyceraldehyde 3-phosphate dehydrogenase A subunit 2 [Source:TAIR;Acc:AT1G12900]
AT1G13160	-	-	+	1	4484584	4488577		ARM repeat superfamily protein [Source:UniProtKB/TrEMBL;Acc:Q0WVH7]
AT1G13170	-	-	+	1	4488533	4492667	ORP1D	OSBP(Oxysterol binding protein)-related protein 1D [Source:UniProtKB/TrEMBL;Acc:F4HP28]
AT1G14320	-	-	+	1	4888114	4889704	RPL10A	60S ribosomal protein L10-1 [Source:UniProtKB/Swiss-Prot;Acc:Q93VT9]
AT1G15290	-	+	-	1	5256870	5265155		Tetratricopeptide repeat (TPR)-like superfamily protein [Source:UniProtKB/TrEMBL;Acc:F4HZK4]
AT1G15340	-	+	-	1	5275616	5277869	MBD10	Methyl-CpG-binding domain-containing protein 10 [Source:UniProtKB/Swiss-Prot;Acc:Q9XI36]
AT1G15500	-	-	+	1	5326290	5328875	AATP2	ADP,ATP carrier protein [Source:UniProtKB/TrEMBL;Acc:A0A178WDN7]
AT1G15690	-	-	+	1	5398926	5402733	AVP1	VHP1 [Source:UniProtKB/TrEMBL;Acc:A0A178WA14]
AT1G15830	-	-	+	1	5448060	5450617		unknown protein; Ha. [Source:TAIR;Acc:AT1G15830]
AT1G15910	-	-	+	1	5465251	5469180	FDM1	IDP1 [Source:UniProtKB/TrEMBL;Acc:A0A178W3T4]
AT1G17100	-	-	+	1	5844646	5845661		HBP1 [Source:UniProtKB/TrEMBL;Acc:A0A178W6J0]
AT1G17220	-	-	+	1	5885007	5890500	FUG1	Translation initiation factor IF-2, chloroplastic [Source:UniProtKB/Swiss-Prot;Acc:Q9SHI1]
AT1G17810	-	-	+	1	6130025	6131627	TIP3-2	BETA-TIP [Source:UniProtKB/TrEMBL;Acc:A0A178WI57]
AT1G18260	-	-	+	1	6278788	6282144	HRD3A	ERAD-associated E3 ubiquitin-protein ligase component HRD3A [Source:UniProtKB/Swiss-Prot;Acc:Q9LM25]
AT1G18540	-	-	+	1	6376639	6378580	RPL6A	60S ribosomal protein L6-1 [Source:UniProtKB/Swiss-Prot;Acc:Q9FZ76]
AT1G19110	-	-	+	1	6602105	6606028		Inter-alpha-trypsin inhibitor heavy chain-like protein [Source:UniProtKB/TrEMBL;Acc:Q8L798]
AT1G20100	-	-	+	1	6969025	6971036		DNA ligase-like protein [Source:UniProtKB/TrEMBL;Acc:Q9LNT6]
AT1G20960	-	-	+	1	7301599	7310271	BRR2A	DExH-box ATP-dependent RNA helicase DExH12 [Source:UniProtKB/Swiss-Prot;Acc:Q9SYP1]
AT1G22270	-	-	+	1	7865435	7866176	TRM112A	Multifunctional methyltransferase subunit TRM112 homolog A [Source:UniProtKB/Swiss-Prot;Acc:Q8LFJ5]
AT1G22450	-	-	+	1	7925121	7927345	COX6B-1	COX6B [Source:UniProtKB/TrEMBL;Acc:A0A178WPQ4]
AT1G22590	-	+	-	1	7981722	7984334	AGL87	AGAMOUS-like 87 [Source:UniProtKB/TrEMBL;Acc:Q7X9H1]
AT1G24160	-	-	+	1	8553313	8556750		F3I6.9 protein [Source:UniProtKB/TrEMBL;Acc:O48683]
AT1G25490	-	-	+	1	8951162	8955160	PP2AA1	Serine/threonine-protein phosphatase 2A 65 kDa regulatory subunit A alpha isoform [Source:UniProtKB/Swiss-Prot;Acc:Q38845]
AT1G26850	-	-	+	1	9300806	9304328		Probable methyltransferase PMT2 [Source:UniProtKB/Swiss-Prot;Acc:B9DFI7]
AT1G28290	-	-	+	1	9889101	9891015	AGP31	Non-classical arabinogalactan protein 31 [Source:UniProtKB/Swiss-Prot;Acc:Q9FZA2]
AT1G28520	-	-	+	1	10029083	10031990	VOZ1	Transcription factor VOZ1 [Source:UniProtKB/Swiss-Prot;Acc:Q9SGQ0]
AT1G29900	-	-	+	1	10467956	10472211	CARB	Carbamoyl-phosphate synthase large chain, chloroplastic [Source:UniProtKB/Swiss-Prot;Acc:Q42601]
AT1G30470	-	-	+	1	10779111	10786697		SIT4 phosphatase-associated family protein [Source:UniProtKB/TrEMBL;Acc:F4I6B2]
AT1G30630	-	-	+	1	10858232	10860322		Coatomer subunit epsilon-1 [Source:UniProtKB/Swiss-Prot;Acc:Q9SA78]
AT1G31330	-	-	+	1	11214676	11216141	PSAF	Photosystem I reaction center subunit III, chloroplastic [Source:UniProtKB/Swiss-Prot;Acc:Q9SHE8]
AT1G32060	-	-	+	1	11532199	11534639	PRK	Phosphoribulokinase [Source:UniProtKB/TrEMBL;Acc:A0A178WLP9]
AT1G35720	-	-	+	1	13225168	13227239	ANN1	Annexin [Source:UniProtKB/TrEMBL;Acc:A0A178WGZ8]
AT1G36160	-	-	+	1	13533168	13544015	ACC1	Acetyl-CoA carboxylase 1 [Source:UniProtKB/Swiss-Prot;Acc:Q38970]
AT1G36370	-	-	+	1	13696042	13698739	SHM7	Serine hydroxymethyltransferase 7 [Source:UniProtKB/Swiss-Prot;Acc:Q84WV0]
AT1G42970	-	-	+	1	16127353	16129895	GAPB	Glyceraldehyde-3-phosphate dehydrogenase GAPB, chloroplastic [Source:UniProtKB/Swiss-Prot;Acc:P25857]
AT1G48050	-	-	+	1	17723382	17727243	KU80	ATP-dependent DNA helicase 2 subunit KU80 [Source:UniProtKB/Swiss-Prot;Acc:Q9FQ09]
AT1G48090	-	-	+	1	17732010	17758508		calcium-dependent lipid-binding family protein [Source:TAIR;Acc:AT1G48090]
AT1G48470	-	-	+	1	17913711	17916101	GLN1-5	Glutamine synthetase cytosolic isozyme 1-5 [Source:UniProtKB/Swiss-Prot;Acc:Q8GXW5]
AT1G48830	-	-	+	1	18059450	18061302	RPS7A	40S ribosomal protein S7 [Source:UniProtKB/TrEMBL;Acc:A0A178WGF0]
AT1G49410	-	-	+	1	18285306	18287034	TOM6	Mitochondrial import receptor subunit TOM6 homolog [Source:UniProtKB/Swiss-Prot;Acc:Q9XIA7]
AT1G49480	-	-	+	1	18314117	18316861	REM19	B3 domain-containing protein REM19 [Source:UniProtKB/Swiss-Prot;Acc:Q9XIB5]
AT1G50200	-	+	-	1	18591194	18598569	ALATS	Alanyl-tRNA synthetase [Source:TAIR;Acc:AT1G50200]
AT1G50420	-	-	+	1	18677694	18680300	SCL3	Scarecrow-like protein 3 [Source:UniProtKB/Swiss-Prot;Acc:Q9LPR8]
AT1G50570	-	-	+	1	18726235	18728369		At1g50570 [Source:UniProtKB/TrEMBL;Acc:Q9LPS7]
AT1G50840	-	-	+	1	18839047	18844577	POLGAMMA2	polymerase gamma 2 [Source:TAIR;Acc:AT1G50840]
AT1G51060	+	-	-	1	18926811	18927746	HTA10	Probable histone H2A.1 [Source:UniProtKB/Swiss-Prot;Acc:Q9C681]
AT1G51400	-	-	+	1	19052023	19052582		At1g51400/F5D21_10 [Source:UniProtKB/TrEMBL;Acc:Q9SYE2]
AT1G51730	-	-	+	1	19186488	19188805		Ubiquitin-conjugating enzyme family protein [Source:UniProtKB/TrEMBL;Acc:Q9C8I1]
AT1G52740	-	-	+	1	19645236	19646485	HTA9	Probable histone H2A variant 3 [Source:UniProtKB/Swiss-Prot;Acc:Q9C944]
AT1G52980	-	-	+	1	19737405	19740348	NUG2	Nuclear/nucleolar GTPase 2 [Source:UniProtKB/Swiss-Prot;Acc:Q9C923]
AT1G53280	-	-	+	1	19864726	19867389	DJ1B	Protein DJ-1 homolog B [Source:UniProtKB/Swiss-Prot;Acc:Q9MAH3]
AT1G53310	-	-	+	1	19883935	19888413	PPC1	Phosphoenolpyruvate carboxylase 1 [Source:UniProtKB/Swiss-Prot;Acc:Q9MAH0]
AT1G54030	-	-	+	1	20167597	20169684	MVP1	Inactive GDSL esterase/lipase-like protein 25 [Source:UniProtKB/Swiss-Prot;Acc:Q7XA74]
AT1G54130	-	-	+	1	20210772	20213942	RSH3	Probable GTP diphosphokinase RSH3, chloroplastic [Source:UniProtKB/Swiss-Prot;Acc:Q9SYH1]
AT1G54690	-	-	+	1	20414316	20415287	HTA3	Probable histone H2AXb [Source:UniProtKB/Swiss-Prot;Acc:Q9S9K7]
AT1G54920	-	-	+	1	20470678	20475193		unknown protein; FUNCTIONS IN: molecular_function unknown; INVOLVED IN: biological_process unknown; LOCATED IN: membrane; EXPRESSED IN: 23 plant structures; EXPRESSED DURING: 15 growth stages; Ha. [Source:TAIR;Acc:AT1G54920]
AT1G55805	-	-	+	1	20858610	20859483	BOLA1	Protein BOLA1, chloroplastic [Source:UniProtKB/Swiss-Prot;Acc:Q682I1]
AT1G56170	-	-	+	1	21024482	21025902	NFYC2	Nuclear transcription factor Y subunit C-2 [Source:UniProtKB/Swiss-Prot;Acc:Q8LCG7]
AT1G56280	-	-	+	1	21072855	21074877	ATDI19	drought-induced 19 [Source:TAIR;Acc:AT1G56280]
AT1G56340	-	-	+	1	21089565	21092709	CRT1	Calreticulin-1 [Source:UniProtKB/Swiss-Prot;Acc:O04151]
AT1G57720	-	-	+	1	21377320	21380382		Probable elongation factor 1-gamma 2 [Source:UniProtKB/Swiss-Prot;Acc:Q9FVT2]
AT1G60710	-	-	+	1	22354698	22356875	ATB2	Probable aldo-keto reductase 4 [Source:UniProtKB/Swiss-Prot;Acc:Q93ZN2]
AT1G62000	-	-	+	1	22913359	22914146		UPF0540 protein At1g62000 [Source:UniProtKB/Swiss-Prot;Acc:Q39168]
AT1G62080	-	-	+	1	22946242	22946949		UPF0540 protein At1g62080 [Source:UniProtKB/Swiss-Prot;Acc:O04575]
AT1G62290	-	-	+	1	23009885	23013601	APA2	Aspartic proteinase A2 [Source:UniProtKB/Swiss-Prot;Acc:Q8VYL3]
AT1G62710	-	-	+	1	23223874	23226983	bVPE	Vacuolar-processing enzyme beta-isozyme [Source:UniProtKB/Swiss-Prot;Acc:Q39044]
AT1G63170	-	-	+	1	23425352	23427408		E3 ubiquitin-protein ligase At1g63170 [Source:UniProtKB/Swiss-Prot;Acc:Q8LDB8]
AT1G64660	-	-	+	1	24028830	24030780	MGL	Methionine gamma-lyase [Source:UniProtKB/Swiss-Prot;Acc:Q9SGU9]
AT1G64720	-	-	+	1	24046553	24048822	CP5	Polyketide cyclase/dehydrase and lipid transport superfamily protein [Source:UniProtKB/TrEMBL;Acc:Q9XIR9]
AT1G65820	-	-	+	1	24485046	24486954		Microsomal glutathione s-transferase [Source:UniProtKB/TrEMBL;Acc:F4IBL0]
AT1G66070	-	-	+	1	24595774	24598631		Eukaryotic translation initiation factor 3 subunit J [Source:UniProtKB/TrEMBL;Acc:A0A178WCY1]
AT1G66580	-	-	+	1	24839090	24840806	RPL10C	60S ribosomal protein L10-3 [Source:UniProtKB/Swiss-Prot;Acc:Q93W22]
AT1G67090	-	-	+	1	25048158	25049667	RBCS-1A	Ribulose bisphosphate carboxylase small chain [Source:UniProtKB/TrEMBL;Acc:A0A178WD57]
AT1G67100	-	-	+	1	25053673	25054864	LBD40	LOB domain-containing protein 40 [Source:UniProtKB/Swiss-Prot;Acc:Q9ZW96]
AT1G67360	-	-	+	1	25236781	25238216		REF/SRPP-like protein At1g67360 [Source:UniProtKB/Swiss-Prot;Acc:Q9FYF7]
AT1G67430	-	-	+	1	25262134	25263857	RPL17B	60S ribosomal protein L17-2 [Source:UniProtKB/Swiss-Prot;Acc:P51413]
AT1G67730	-	-	+	1	25391338	25393889	KCR1	Very-long-chain 3-oxoacyl-CoA reductase 1 [Source:UniProtKB/Swiss-Prot;Acc:Q8L9C4]
AT1G67740	-	-	+	1	25394031	25395249	PSBY	Putative uncharacterized protein [Source:UniProtKB/TrEMBL;Acc:Q549N8]
AT1G68530	+	-	-	1	25712414	25715024	CUT1	3-ketoacyl-CoA synthase [Source:UniProtKB/TrEMBL;Acc:A0A178WCX7]
AT1G68560	-	-	+	1	25734060	25738134	XYL1	Alpha-xylosidase 1 [Source:UniProtKB/Swiss-Prot;Acc:Q9S7Y7]
AT1G68920	-	-	+	1	25914976	25918007	BHLH49	Transcription factor bHLH49 [Source:UniProtKB/Swiss-Prot;Acc:Q9CAA9]
AT1G69340	-	-	+	1	26065698	26069843		Appr-1-p processing enzyme family protein [Source:UniProtKB/TrEMBL;Acc:Q94JV1]
AT1G70600	-	-	+	1	26620821	26621779	RPL27AC	60S ribosomal protein L27a-3 [Source:UniProtKB/Swiss-Prot;Acc:P49637]
AT1G70770	-	-	+	1	26687798	26691281		AT1G70770 protein [Source:UniProtKB/TrEMBL;Acc:Q9S791]
AT1G70830	-	-	+	1	26709889	26711587	MLP28	MLP-like protein 28 [Source:UniProtKB/Swiss-Prot;Acc:Q9SSK9]
AT1G73680	-	-	+	1	27703944	27707657	ALPHA DOX2	alpha dioxygenase [Source:TAIR;Acc:AT1G73680]
AT1G74060	-	+	-	1	27849217	27851437	RPL6B	60S ribosomal protein L6-2 [Source:UniProtKB/Swiss-Prot;Acc:Q9C9C6]
AT1G74840	-	-	+	1	28115443	28117422		F25A4.19 protein [Source:UniProtKB/TrEMBL;Acc:Q9S7N6]
AT1G74960	-	-	+	1	28151920	28156350	KAS2	3-oxoacyl-[acyl-carrier-protein] synthase II, chloroplastic [Source:UniProtKB/Swiss-Prot;Acc:Q9C9P4]
AT1G75270	-	-	+	1	28250075	28251469	DHAR2	Glutathione S-transferase DHAR2 [Source:UniProtKB/Swiss-Prot;Acc:Q9FRL8]
AT1G75660	-	-	+	1	28408134	28415118	XRN3	5'-3' exoribonuclease 3 [Source:UniProtKB/Swiss-Prot;Acc:Q9FQ03]
AT1G76490	-	-	+	1	28695760	28698852	HMG1	hydroxy methylglutaryl CoA reductase 1 [Source:TAIR;Acc:AT1G76490]
AT1G77120	-	-	+	1	28975255	28977417	ADH1	Alcohol dehydrogenase class-P [Source:UniProtKB/Swiss-Prot;Acc:P06525]
AT1G77590	-	-	+	1	29148160	29152395	LACS9	Long chain acyl-CoA synthetase 9, chloroplastic [Source:UniProtKB/Swiss-Prot;Acc:Q9CAP8]
AT1G78080	+	-	-	1	29364072	29366207	RAP2-4	Ethylene-responsive transcription factor RAP2-4 [Source:UniProtKB/Swiss-Prot;Acc:Q8H1E4]
AT1G78150	-	-	+	1	29404648	29406752		unknown protein; BEST Arabidopsis thaliana protein match is: unknown protein (TAIR:AT1G35780.1); Ha. [Source:TAIR;Acc:AT1G78150]
AT1G78300	-	-	+	1	29461391	29463389	GRF2	14-3-3-like protein GF14 omega [Source:UniProtKB/Swiss-Prot;Acc:Q01525]
AT1G78370	-	-	+	1	29484120	29485389	GSTU20	Glutathione S-transferase U20 [Source:UniProtKB/Swiss-Prot;Acc:Q8L7C9]
AT1G79230	-	-	+	1	29800563	29804033	STR1	Thiosulfate/3-mercaptopyruvate sulfurtransferase 1, mitochondrial [Source:UniProtKB/Swiss-Prot;Acc:O64530]
AT1G79550	-	-	+	1	29924023	29926636	PGK3	Phosphoglycerate kinase [Source:UniProtKB/TrEMBL;Acc:A0A178WHC3]
AT1G79920	-	-	+	1	30059302	30062824		Heat shock protein 70 (Hsp 70) family protein [Source:TAIR;Acc:AT1G79920]
AT1G80070	-	-	+	1	30117847	30127811	PRP8A	SUS2 [Source:UniProtKB/TrEMBL;Acc:A0A178W7J7]
AT1G80530	-	-	+	1	30277909	30280359		Major facilitator superfamily protein [Source:UniProtKB/TrEMBL;Acc:Q9M8M1]
AT2G01710	-	-	+	2	315648	316993		Chaperone DnaJ-domain superfamily protein [Source:TAIR;Acc:AT2G01710]
AT2G01850	-	-	+	2	385171	387478	XTH27	Probable xyloglucan endotransglucosylase/hydrolase protein 27 [Source:UniProtKB/Swiss-Prot;Acc:Q8LDS2]
AT2G05710	-	-	+	2	2141329	2146678	ACO3	Aconitate hydratase 3, mitochondrial [Source:UniProtKB/Swiss-Prot;Acc:Q9SIB9]
AT2G05790	-	-	+	2	2199151	2201603		O-Glycosyl hydrolases family 17 protein [Source:UniProtKB/TrEMBL;Acc:F4IHD3]
AT2G05920	-	-	+	2	2269315	2272452	SBT1.8	Subtilisin-like protease SBT1.8 [Source:UniProtKB/Swiss-Prot;Acc:Q9ZUF6]
AT2G05990	-	-	+	2	2322215	2325197	MOD1	Enoyl-[acyl-carrier-protein] reductase [NADH], chloroplastic [Source:UniProtKB/Swiss-Prot;Acc:Q9SLA8]
AT2G07629	+	-	-	2	3312873	3313502
AT2G07633	+	-	-	2	3329660	3331324		NADH-plastoquinone oxidoreductase subunit [Source:UniProtKB/TrEMBL;Acc:A0A1P8B2B4]
AT2G07695	+	-	-	2	3345929	3347826		Cytochrome C oxidase subunit II-like, transmembrane domain [Source:TAIR;Acc:AT2G07695]
AT2G07727	-	-	+	2	3449534	3452776		Di-haem cytochrome, transmembrane;Cytochrome b/b6, C-terminal [Source:TAIR;Acc:AT2G07727]
AT2G08665	+	-	-	2	14522522	14523568
AT2G09990	-	-	+	2	3781328	3782335	RPS16A	40S ribosomal protein S16-1 [Source:UniProtKB/Swiss-Prot;Acc:Q9SK22]
AT2G15620	-	-	+	2	6810395	6812941	NIR1	Ferredoxin--nitrite reductase, chloroplastic [Source:UniProtKB/Swiss-Prot;Acc:Q39161]
AT2G16365	-	-	+	2	7074119	7079519		F-box protein At2g16365 [Source:UniProtKB/Swiss-Prot;Acc:Q84V03]
AT2G16600	-	-	+	2	7200423	7201755	CYP19-1	Peptidyl-prolyl cis-trans isomerase [Source:UniProtKB/TrEMBL;Acc:A0A178VVJ7]
AT2G17360	-	-	+	2	7546440	7548406	RPS4A	40S ribosomal protein S4-1 [Source:UniProtKB/Swiss-Prot;Acc:Q93VH9]
AT2G18160	-	-	+	2	7898012	7899242	BZIP2	bZIP transcription factor 2 [Source:UniProtKB/Swiss-Prot;Acc:Q9SI15]
AT2G18540	-	-	+	2	8042096	8045033		RmlC-like cupins superfamily protein [Source:TAIR;Acc:AT2G18540]
AT2G18960	-	-	+	2	8221514	8227622	AHA1	Plasma membrane ATPase [Source:UniProtKB/TrEMBL;Acc:A0A178VSN5]
AT2G19590	-	-	+	2	8475276	8477733	ACO1	1-aminocyclopropane-1-carboxylate oxidase 1 [Source:UniProtKB/Swiss-Prot;Acc:Q9ZUN4]
AT2G20230	-	-	+	2	8725541	8727742	TOM2AH2	Tetraspanin-18 [Source:UniProtKB/Swiss-Prot;Acc:Q93XY5]
AT2G20760	-	-	+	2	8942750	8945244		Clathrin light chain 1 [Source:UniProtKB/Swiss-Prot;Acc:Q9SKU1]
AT2G21050	-	-	+	2	9034056	9036636	LAX2	Auxin transporter-like protein 2 [Source:UniProtKB/Swiss-Prot;Acc:Q9S836]
AT2G21250	-	-	+	2	9103136	9105187		NAD(P)-linked oxidoreductase superfamily protein [Source:UniProtKB/TrEMBL;Acc:Q9SJV2]
AT2G21300	-	-	+	2	9114032	9119977	KIN7E	Kinesin-like protein KIN-7E [Source:UniProtKB/Swiss-Prot;Acc:F4IGL2]
AT2G21520	-	+	-	2	9215519	9219236		Sec14p-like phosphatidylinositol transfer family protein [Source:UniProtKB/TrEMBL;Acc:B3H588]
AT2G21580	-	-	+	2	9236481	9237846	RPS25B	40S ribosomal protein S25-2 [Source:UniProtKB/Swiss-Prot;Acc:Q9SIK2]
AT2G22125	-	+	-	2	9406059	9414578	CSI1	Protein CELLULOSE SYNTHASE INTERACTIVE 1 [Source:UniProtKB/Swiss-Prot;Acc:F4IIM1]
AT2G22240	-	-	+	2	9451605	9454300	IPS2	Inositol-3-phosphate synthase isozyme 2 [Source:UniProtKB/Swiss-Prot;Acc:Q38862]
AT2G22270	-	-	+	2	9463592	9465522		Expressed protein [Source:UniProtKB/TrEMBL;Acc:Q9SID9]
AT2G22610	-	-	+	2	9599420	9604776		Di-glucose binding protein with Kinesin motor domain [Source:TAIR;Acc:AT2G22610]
AT2G23120	-	-	+	2	9841842	9842634		Expressed protein [Source:UniProtKB/TrEMBL;Acc:Q8S8R1]
AT2G24270	-	-	+	2	10326918	10330048	ALDH11A3	aldehyde dehydrogenase 11A3 [Source:TAIR;Acc:AT2G24270]
AT2G24300	-	+	-	2	10340785	10343736		Calmodulin-binding protein [Source:TAIR;Acc:AT2G24300]
AT2G24820	-	-	+	2	10574942	10576938	TIC55	Protein TIC 55, chloroplastic [Source:UniProtKB/Swiss-Prot;Acc:Q9SK50]
AT2G26250	-	-	+	2	11170416	11173278	FDH	3-ketoacyl-CoA synthase [Source:UniProtKB/TrEMBL;Acc:A0A178VYA3]
AT2G26500	-	-	+	2	11270082	11271074		At2g26500/T9J22.17 [Source:UniProtKB/TrEMBL;Acc:O48717]
AT2G27040	-	-	+	2	11536502	11542391	AGO4	Protein argonaute 4 [Source:UniProtKB/Swiss-Prot;Acc:Q9ZVD5]
AT2G27230	-	-	+	2	11650358	11654143	LHW	LHW [Source:UniProtKB/TrEMBL;Acc:A0A178VXD3]
AT2G27530	-	-	+	2	11763217	11764935	RPL10AB	60S ribosomal protein L10a-2 [Source:UniProtKB/Swiss-Prot;Acc:P59230]
AT2G27710	-	-	+	2	11816634	11817972	RPP2B	AT2G27710 protein [Source:UniProtKB/TrEMBL;Acc:B9DGN3]
AT2G28840	-	-	+	2	12378272	12380809	XBAT31	Putative E3 ubiquitin-protein ligase XBAT31 [Source:UniProtKB/Swiss-Prot;Acc:Q94B55]
AT2G28900	-	-	+	2	12414108	12415661	OEP161	Outer envelope pore protein 16-1, chloroplastic [Source:UniProtKB/Swiss-Prot;Acc:Q9ZV24]
AT2G29550	-	-	+	2	12643917	12646057	TUBB7	Tubulin beta-7 chain [Source:UniProtKB/Swiss-Prot;Acc:P29515]
AT2G29570	-	-	+	2	12649906	12651753	PCNA2	Proliferating cell nuclear antigen 2 [Source:UniProtKB/Swiss-Prot;Acc:Q9ZW35]
AT2G29630	-	-	+	2	12666935	12671055	THIC	Phosphomethylpyrimidine synthase, chloroplastic [Source:UniProtKB/Swiss-Prot;Acc:O82392]
AT2G29700	-	-	+	2	12697226	12698291	PH1	PH1 [Source:UniProtKB/TrEMBL;Acc:A0A178W3K4]
AT2G29980	-	-	+	2	12781524	12785190	FAD3	FAD3 [Source:UniProtKB/TrEMBL;Acc:A0A178VX43]
AT2G30500	-	-	+	2	12998105	13000825	NET4B	Protein NETWORKED 4B [Source:UniProtKB/Swiss-Prot;Acc:Q84VY2]
AT2G30860	-	-	+	2	13138882	13140392	GSTF9	GSTF9 [Source:UniProtKB/TrEMBL;Acc:A0A178VP05]
AT2G31410	-	-	+	2	13391881	13392927		Coiled-coil protein [Source:UniProtKB/TrEMBL;Acc:Q9SIC8]
AT2G32040	-	-	+	2	13635094	13638081		Folate-biopterin transporter 1, chloroplastic [Source:UniProtKB/Swiss-Prot;Acc:Q9SKZ5]
AT2G32070	-	-	+	2	13640594	13642060	CAF1-7	Probable CCR4-associated factor 1 homolog 7 [Source:UniProtKB/Swiss-Prot;Acc:Q9SKZ2]
AT2G32710	-	-	+	2	13873362	13876737	KRP4	Cyclin-dependent kinase inhibitor 4 [Source:UniProtKB/Swiss-Prot;Acc:Q8GYJ3]
AT2G32730	-	-	+	2	13879959	13885736	RPN2A	26S proteasome non-ATPase regulatory subunit 1 homolog A [Source:UniProtKB/Swiss-Prot;Acc:O48844]
AT2G33040	-	-	+	2	14018610	14021185	ATPC	ATP synthase subunit gamma, mitochondrial [Source:UniProtKB/Swiss-Prot;Acc:Q96250]
AT2G33150	-	-	+	2	14047478	14051400	PED1	PKT3 [Source:UniProtKB/TrEMBL;Acc:A0A178VRP9]
AT2G33520	-	-	+	2	14196732	14197706		At2g33520 [Source:UniProtKB/TrEMBL;Acc:O22802]
AT2G33770	-	+	-	2	14277558	14283113	UBC24	Probable ubiquitin-conjugating enzyme E2 24 [Source:UniProtKB/Swiss-Prot;Acc:Q8VY10]
AT2G34250	-	-	+	2	14462023	14464879		AT2G34250 protein [Source:UniProtKB/TrEMBL;Acc:O80774]
AT2G34357	-	-	+	2	14498590	14505809		ARM repeat superfamily protein [Source:UniProtKB/TrEMBL;Acc:F4IHU8]
AT2G34585	-	-	+	2	14567966	14568799		At2g34585 [Source:UniProtKB/TrEMBL;Acc:Q8S8R9]
AT2G34630	-	-	+	2	14578444	14581856	SPS3	Solanesyl diphosphate synthase 3, chloroplastic/mitochondrial [Source:UniProtKB/Swiss-Prot;Acc:Q5HZ00]
AT2G34700	-	-	+	2	14634090	14635627		Pollen Ole e 1 allergen and extensin family protein [Source:UniProtKB/TrEMBL;Acc:O64586]
AT2G34870	-	-	+	2	14710754	14711470	MEE26	Expressed protein [Source:UniProtKB/TrEMBL;Acc:O64751]
AT2G36160	-	-	+	2	15169818	15171459	RPS14A	40S ribosomal protein S14-1 [Source:UniProtKB/Swiss-Prot;Acc:Q9SIH0]
AT2G36490	-	-	+	2	15307907	15314807	ROS1	Protein ROS1 [Source:UniProtKB/Swiss-Prot;Acc:Q9SJQ6]
AT2G36530	-	-	+	2	15320756	15324129	ENO2	LOS2 [Source:UniProtKB/TrEMBL;Acc:A0A178VT47]
AT2G37040	-	-	+	2	15557367	15560755	PAL1	Phenylalanine ammonia-lyase 1 [Source:UniProtKB/Swiss-Prot;Acc:P35510]
AT2G37220	-	-	+	2	15634466	15636522	CP29B	RNA-binding protein CP29B, chloroplastic [Source:UniProtKB/Swiss-Prot;Acc:Q9ZUU4]
AT2G37410	-	+	-	2	15697810	15699354	TIM17-2	Mitochondrial import inner membrane translocase subunit TIM17-2 [Source:UniProtKB/Swiss-Prot;Acc:Q9SP35]
AT2G37600	-	-	+	2	15774030	15775374	RPL36A	60S ribosomal protein L36-1 [Source:UniProtKB/Swiss-Prot;Acc:O80929]
AT2G38360	-	-	+	2	16069386	16070664	PRA1B4	PRA1 family protein B4 [Source:UniProtKB/Swiss-Prot;Acc:O80915]
AT2G39700	-	-	+	2	16543832	16545746	EXPA4	Expansin-A4 [Source:UniProtKB/Swiss-Prot;Acc:O48818]
AT2G40060	-	-	+	2	16726424	16728207	CLC2	Clathrin light chain [Source:UniProtKB/TrEMBL;Acc:A0A178W0Q3]
AT2G40290	-	-	+	2	16828766	16831226		Eukaryotic translation initiation factor 2 subunit alpha homolog [Source:UniProtKB/Swiss-Prot;Acc:Q9SIZ2]
AT2G41070	-	-	+	2	17129753	17132386	EEL	Basic-leucine zipper (bZIP) transcription factor family protein [Source:TAIR;Acc:AT2G41070]
AT2G41110	-	-	+	2	17140183	17141431	CAM2	Calmodulin 2 [Source:UniProtKB/TrEMBL;Acc:F4IJ46]
AT2G41410	+	-	-	2	17261728	17263017	CML35	Probable calcium-binding protein CML35 [Source:UniProtKB/Swiss-Prot;Acc:P30188]
AT2G41430	-	-	+	2	17269158	17270542	ERD15	LSR1 [Source:UniProtKB/TrEMBL;Acc:A0A178VWR6]
AT2G41840	-	-	+	2	17459685	17461539	RPS2C	40S ribosomal protein S2-3 [Source:UniProtKB/Swiss-Prot;Acc:P49688]
AT2G42220	-	-	+	2	17592038	17593500	STR9	Rhodanese-like domain-containing protein 9, chloroplastic [Source:UniProtKB/Swiss-Prot;Acc:O48529]
AT2G42600	-	-	+	2	17734302	17739167	PPC2	PPC2 [Source:UniProtKB/TrEMBL;Acc:A0A178VV64]
AT2G42750	-	-	+	2	17793265	17795728		At2g42750/F7D19.25 [Source:UniProtKB/TrEMBL;Acc:Q9SJI1]
AT2G42840	-	-	+	2	17826071	17827648	PDF1	Protodermal factor 1 [Source:UniProtKB/Swiss-Prot;Acc:Q9S728]
AT2G43950	-	-	+	2	18200316	18202786	OEP37	Outer envelope pore protein 37, chloroplastic [Source:UniProtKB/Swiss-Prot;Acc:O80565]
AT2G44060	-	-	+	2	18226263	18228293		At2g44060 [Source:UniProtKB/TrEMBL;Acc:O80576]
AT2G44530	-	-	+	2	18383515	18386208	PRS5	Ribose-phosphate pyrophosphokinase 5, chloroplastic [Source:UniProtKB/Swiss-Prot;Acc:O64888]
AT2G45070	-	-	+	2	18586974	18588452	SEC61 BETA	Protein transport protein Sec61 subunit beta [Source:UniProtKB/Swiss-Prot;Acc:P38389]
AT2G45340	-	-	+	2	18691664	18694725		Leucine-rich repeat protein kinase family protein [Source:UniProtKB/TrEMBL;Acc:O22138]
AT2G46020	-	-	+	2	18922533	18932055	BRM	ATP-dependent helicase BRM [Source:UniProtKB/Swiss-Prot;Acc:Q6EVK6]
AT2G46500	-	-	+	2	19086492	19089229	PI4KG4	Phosphatidylinositol 4-kinase gamma 4 [Source:UniProtKB/Swiss-Prot;Acc:Q9ZPY9]
AT2G46800	-	-	+	2	19235374	19239577	MTP1	Metal tolerance protein 1 [Source:UniProtKB/Swiss-Prot;Acc:Q9ZT63]
AT2G47110	-	-	+	2	19344635	19345345	RPS27AB	UBQ6 [Source:UniProtKB/TrEMBL;Acc:A0A178VYW3]
AT2G47250	-	-	+	2	19399648	19403044		Probable pre-mRNA-splicing factor ATP-dependent RNA helicase DEAH3 [Source:UniProtKB/Swiss-Prot;Acc:O22899]
AT2G47470	-	-	+	2	19481254	19484015	PDIL2-1	UNE5 [Source:UniProtKB/TrEMBL;Acc:A0A178W1F8]
AT2G47610	-	-	+	2	19529743	19531677	RPL7AA	60S ribosomal protein L7a-1 [Source:UniProtKB/Swiss-Prot;Acc:P49692]
AT3G01690	-	-	+	3	256295	258696		Alpha/beta-Hydrolases superfamily protein [Source:UniProtKB/TrEMBL;Acc:Q9S7U7]
AT3G01910	-	-	+	3	314693	317431	SOX	Sulfite oxidase [Source:UniProtKB/TrEMBL;Acc:Q0WWA1]
AT3G02080	-	-	+	3	363881	365376	RPS19A	40S ribosomal protein S19-1 [Source:UniProtKB/Swiss-Prot;Acc:Q9SGA6]
AT3G02110	-	-	+	3	370668	373805	SCPL25	Serine carboxypeptidase-like 25 [Source:UniProtKB/Swiss-Prot;Acc:Q8L9Y0]
AT3G02180	-	-	+	3	404432	405713	SP1L3	Protein SPIRAL1-like 3 [Source:UniProtKB/Swiss-Prot;Acc:Q9S7P8]
AT3G02220	-	-	+	3	412041	413742		Small acidic-like protein [Source:UniProtKB/TrEMBL;Acc:Q9SRT8]
AT3G02260	-	-	+	3	430877	448680	BIG	Auxin transport protein BIG [Source:UniProtKB/Swiss-Prot;Acc:Q9SRU2]
AT3G02470	-	-	+	3	508886	511561	SAMDC1	S-adenosylmethionine decarboxylase proenzyme 1 [Source:UniProtKB/Swiss-Prot;Acc:Q96286]
AT3G02780	-	-	+	3	602401	605506	IPP2	Isopentenyl-diphosphate Delta-isomerase II, chloroplastic [Source:UniProtKB/Swiss-Prot;Acc:Q42553]
AT3G05500	-	+	-	3	1593182	1595099		REF/SRPP-like protein At3g05500 [Source:UniProtKB/Swiss-Prot;Acc:Q9MA63]
AT3G05560	-	-	+	3	1614178	1615563	RPL22B	60S ribosomal protein L22-2 [Source:UniProtKB/Swiss-Prot;Acc:Q9M9W1]
AT3G06650	-	-	+	3	2079033	2083472	ACLB-1	ACLB-1 [Source:UniProtKB/TrEMBL;Acc:A0A178V742]
AT3G06700	-	-	+	3	2117127	2118074	RPL29A	60S ribosomal protein L29-1 [Source:UniProtKB/Swiss-Prot;Acc:Q9M7X7]
AT3G07110	-	-	+	3	2251946	2253597		Ribosomal protein L13 family protein [Source:UniProtKB/TrEMBL;Acc:F4JD96]
AT3G07360	-	-	+	3	2354640	2356884	PUB9	RING-type E3 ubiquitin transferase [Source:UniProtKB/TrEMBL;Acc:A0A178VJC7]
AT3G07480	-	-	+	3	2388703	2389823		2Fe-2S ferredoxin-like superfamily protein [Source:UniProtKB/TrEMBL;Acc:Q9SRR8]
AT3G08530	-	-	+	3	2586804	2595654	CHC2	Clathrin heavy chain 2 [Source:UniProtKB/Swiss-Prot;Acc:Q0WLB5]
AT3G08590	-	-	+	3	2608308	2611555		IPGAM2 [Source:UniProtKB/TrEMBL;Acc:A0A384KAQ5]
AT3G08760	-	-	+	3	2657838	2661095	ATSIK	ATSIK [Source:UniProtKB/TrEMBL;Acc:A0A384KX76]
AT3G09260	-	-	+	3	2840477	2843781	BGLU23	PYK10 [Source:UniProtKB/TrEMBL;Acc:A0A178VCN3]
AT3G09440	-	-	+	3	2902355	2905947	HSP70-3	Heat shock protein 70 (Hsp 70) family protein [Source:UniProtKB/TrEMBL;Acc:A0A178VI76]
AT3G10610	-	-	+	3	3318975	3320187	RPS17C	40S ribosomal protein S17-3 [Source:UniProtKB/Swiss-Prot;Acc:Q9SQZ1]
AT3G11200	-	-	+	3	3507996	3510658	AL2	PHD finger protein ALFIN-LIKE 2 [Source:UniProtKB/Swiss-Prot;Acc:Q9SRM4]
AT3G11410	-	-	+	3	3583782	3585850	PP2CA	Protein phosphatase 2C 37 [Source:UniProtKB/Swiss-Prot;Acc:P49598]
AT3G11700	-	+	-	3	3698658	3701514	FLA18	FLA18 [Source:UniProtKB/TrEMBL;Acc:A0A178VEM3]
AT3G11820	-	-	+	3	3729305	3731251	SYP121	SYR1 [Source:UniProtKB/TrEMBL;Acc:A0A178VIM4]
AT3G12145	-	-	+	3	3874487	3876302	FLR1	FTM4 [Source:UniProtKB/TrEMBL;Acc:A0A178V9V7]
AT3G12260	-	-	+	3	3908940	3910475		NADH dehydrogenase [ubiquinone] 1 alpha subcomplex subunit 6 [Source:UniProtKB/Swiss-Prot;Acc:Q9LHI0]
AT3G12630	+	-	-	3	4012107	4013583	SAP5	Zinc finger A20 and AN1 domain-containing stress-associated protein 5 [Source:UniProtKB/Swiss-Prot;Acc:Q9LHJ8]
AT3G12780	-	-	+	3	4060920	4063306	PGK1	Phosphoglycerate kinase [Source:UniProtKB/TrEMBL;Acc:A0A178V5M8]
AT3G12800	-	-	+	3	4063320	4064859	SDRB	Uncharacterized protein At3g12790 [Source:UniProtKB/TrEMBL;Acc:Q0WMN4]
AT3G13200	-	-	+	3	4242100	4244173	EMB2769	Cwf15 / Cwc15 cell cycle control family protein [Source:UniProtKB/TrEMBL;Acc:Q9LK52]
AT3G13490	-	-	+	3	4395663	4399350	OVA5	Lysine--tRNA ligase, chloroplastic/mitochondrial [Source:UniProtKB/Swiss-Prot;Acc:Q9LJE2]
AT3G13510	-	-	+	3	4403355	4406091		AT3g13510/MRP15_15 [Source:UniProtKB/TrEMBL;Acc:Q9LJE0]
AT3G13920	-	-	+	3	4592248	4595080	EIF4A1	Eukaryotic translation initiation factor 4A1 [Source:UniProtKB/TrEMBL;Acc:A0A1I9LSZ7]
AT3G14200	-	-	+	3	4712574	4714698		Chaperone DnaJ-domain superfamily protein [Source:UniProtKB/TrEMBL;Acc:Q9LJG5]
AT3G14220	-	-	+	3	4732828	4734609		GDSL esterase/lipase At3g14220 [Source:UniProtKB/Swiss-Prot;Acc:Q9LJP2]
AT3G14930	-	-	+	3	5020461	5023146	HEME1	Uroporphyrinogen decarboxylase 1, chloroplastic [Source:UniProtKB/Swiss-Prot;Acc:Q93ZB6]
AT3G15480	-	-	+	3	5226161	5227935		AT3g15480/MJK13_14 [Source:UniProtKB/TrEMBL;Acc:Q9LDK1]
AT3G15730	-	-	+	3	5330194	5333745	PLDALPHA1	Phospholipase D alpha 1 [Source:UniProtKB/Swiss-Prot;Acc:Q38882]
AT3G17160	+	-	-	3	5852049	5853080		At3g17160 [Source:UniProtKB/TrEMBL;Acc:Q9LSN1]
AT3G17390	-	-	+	3	5952187	5954091	METK4	S-adenosylmethionine synthase [Source:UniProtKB/TrEMBL;Acc:A0A178VIP8]
AT3G17520	-	-	+	3	5999174	6000447		Late embryogenesis abundant protein (LEA) family protein [Source:UniProtKB/TrEMBL;Acc:F4J573]
AT3G17810	-	-	+	3	6093990	6096688	PYD1	PYD1 [Source:UniProtKB/TrEMBL;Acc:A0A178VD08]
AT3G18140	-	-	+	3	6212585	6214804	LST8-1	LST8-1 [Source:UniProtKB/TrEMBL;Acc:A0A178VME6]
AT3G18520	+	-	-	3	6361159	6365705	HDA15	Histone deacetylase [Source:UniProtKB/TrEMBL;Acc:F4J8S1]
AT3G18740	-	-	+	3	6453303	6454018	RPL30C	60S ribosomal protein L30-3 [Source:UniProtKB/Swiss-Prot;Acc:Q9LSA3]
AT3G18750	-	-	+	3	6454013	6457613	WNK6	Probable serine/threonine-protein kinase WNK6 [Source:UniProtKB/Swiss-Prot;Acc:Q8S8Y8]
AT3G18820	-	-	+	3	6484068	6486264	RABG3F	Ras-related protein RABG3f [Source:UniProtKB/Swiss-Prot;Acc:Q9LS94]
AT3G19000	-	-	+	3	6553440	6555147		2-oxoglutarate (2OG) and Fe(II)-dependent oxygenase superfamily protein [Source:UniProtKB/TrEMBL;Acc:Q9LJ66]
AT3G19130	-	-	+	3	6611182	6614107	RBP47B	Polyadenylate-binding protein RBP47B [Source:UniProtKB/Swiss-Prot;Acc:Q0WW84]
AT3G19450	-	-	+	3	6744377	6747238	CAD4	Cinnamyl alcohol dehydrogenase 4 [Source:UniProtKB/Swiss-Prot;Acc:P48523]
AT3G19640	-	-	+	3	6820926	6823467	MRS2-3	MRS2-3 [Source:UniProtKB/TrEMBL;Acc:A0A178VLJ7]
AT3G20390	-	-	+	3	7109862	7111929		Endoribonuclease L-PSP family protein [Source:UniProtKB/TrEMBL;Acc:A0A1I9LS34]
AT3G20770	-	-	+	3	7260429	7263384	EIN3	Protein ETHYLENE INSENSITIVE 3 [Source:UniProtKB/Swiss-Prot;Acc:O24606]
AT3G20910	-	-	+	3	7326355	7328581	NFYA9	Nuclear transcription factor Y subunit A-9 [Source:UniProtKB/Swiss-Prot;Acc:Q945M9]
AT3G21720	-	-	+	3	7652487	7656053	ICL	Isocitrate lyase [Source:UniProtKB/Swiss-Prot;Acc:P28297]
AT3G22480	-	-	+	3	7967989	7969705	PDF2	Prefoldin like protein [Source:UniProtKB/TrEMBL;Acc:Q56X68]
AT3G22640	-	-	+	3	8011724	8013941	PAP85	Vicilin-like seed storage protein At3g22640 [Source:UniProtKB/Swiss-Prot;Acc:Q9LUJ7]
AT3G22840	-	-	+	3	8084405	8085669	ELIP1	ELIP1 [Source:UniProtKB/TrEMBL;Acc:A0A178VCA8]
AT3G23890	-	-	+	3	8624636	8631392	TOP2	DNA topoisomerase 2 [Source:UniProtKB/Swiss-Prot;Acc:P30182]
AT3G23990	-	-	+	3	8668772	8672578	CPN60	Chaperonin CPN60, mitochondrial [Source:UniProtKB/Swiss-Prot;Acc:P29197]
AT3G24500	-	-	+	3	8918267	8919683	MBF1C	MBF1C [Source:UniProtKB/TrEMBL;Acc:A0A178VDH9]
AT3G24550	-	-	+	3	8960095	8963568	PERK1	Proline-rich receptor-like protein kinase PERK1 [Source:UniProtKB/Swiss-Prot;Acc:Q9LV48]
AT3G25110	-	-	+	3	9146271	9148525	FATA	Oleoyl-acyl carrier protein thioesterase 1, chloroplastic [Source:UniProtKB/Swiss-Prot;Acc:Q42561]
AT3G25520	-	-	+	3	9269277	9271465	ATL5	RPL5A [Source:UniProtKB/TrEMBL;Acc:A0A178V891]
AT3G25860	-	-	+	3	9460433	9463013	LTA2	Dihydrolipoyllysine-residue acetyltransferase component 4 of pyruvate dehydrogenase complex, chloroplastic [Source:UniProtKB/Swiss-Prot;Acc:Q9SQI8]
AT3G26060	-	-	+	3	9524590	9526501	ATPRX Q	Thioredoxin superfamily protein [Source:UniProtKB/TrEMBL;Acc:F4JBC9]
AT3G26790	-	-	+	3	9853828	9856212	FUS3	B3 domain-containing transcription factor FUS3 [Source:UniProtKB/Swiss-Prot;Acc:Q9LW31]
AT3G27220	-	-	+	3	10051069	10053761		Kelch repeat-containing protein At3g27220 [Source:UniProtKB/Swiss-Prot;Acc:Q9LK31]
AT3G27260	-	-	+	3	10067529	10072760	GTE8	Global transcription factor group E8 [Source:UniProtKB/TrEMBL;Acc:A0A1I9LS77]
AT3G30300	-	-	+	3	11921096	11924617	OFUT27	O-fucosyltransferase 27 [Source:UniProtKB/Swiss-Prot;Acc:Q8GZ81]
AT3G44100	-	-	+	3	15865933	15867534		At3g44100 [Source:UniProtKB/TrEMBL;Acc:Q9LXQ2]
AT3G44110	-	-	+	3	15868631	15871256	ATJ3	DnaJ protein homolog atj3 [Source:UniProtKB/TrEMBL;Acc:Q0WW92]
AT3G44300	-	-	+	3	15983199	15985535	NIT2	NIT2 [Source:UniProtKB/TrEMBL;Acc:A0A384LD03]
AT3G44590	-	-	+	3	16163709	16164997	RPP2D	Acidic ribosomal protein P2-like [Source:UniProtKB/TrEMBL;Acc:Q0WRF9]
AT3G44880	-	-	+	3	16383595	16386344	PAO	Pheophorbide a oxygenase, chloroplastic [Source:UniProtKB/Swiss-Prot;Acc:Q9FYC2]
AT3G45850	-	-	+	3	16855500	16861529		P-loop containing nucleoside triphosphate hydrolases superfamily protein [Source:TAIR;Acc:AT3G45850]
AT3G45930	-	-	+	3	16883316	16884009		Histone H4 [Source:UniProtKB/TrEMBL;Acc:Q6NR90]
AT3G46740	-	-	+	3	17215813	17219411	TOC75-3	Protein TOC75-3, chloroplastic [Source:UniProtKB/Swiss-Prot;Acc:Q9STE8]
AT3G46970	-	-	+	3	17301394	17306633	PHS2	Alpha-glucan phosphorylase 2, cytosolic [Source:UniProtKB/Swiss-Prot;Acc:Q9SD76]
AT3G47080	-	-	+	3	17338102	17340543		Tetratricopeptide repeat (TPR)-like superfamily protein [Source:UniProtKB/TrEMBL;Acc:Q9SD65]
AT3G47470	-	-	+	3	17493343	17495033	LHCA4	Chlorophyll a-b binding protein, chloroplastic [Source:UniProtKB/TrEMBL;Acc:A0A178VEE6]
AT3G47850	-	+	-	3	17654129	17656013		tRNA (Ile)-lysidine synthase [Source:UniProtKB/TrEMBL;Acc:F4JCQ8]
AT3G48500	+	-	-	3	17962080	17965723	PDE312	Nucleic acid-binding, OB-fold-like protein [Source:TAIR;Acc:AT3G48500]
AT3G48560	-	-	+	3	18001283	18003749	ALS	Acetolactate synthase, chloroplastic [Source:UniProtKB/Swiss-Prot;Acc:P17597]
AT3G48990	-	-	+	3	18158565	18161486	AAE3	Oxalate--CoA ligase [Source:UniProtKB/Swiss-Prot;Acc:Q9SMT7]
AT3G49010	-	-	+	3	18166708	18168700	RPL13B	60S ribosomal protein L13-1 [Source:UniProtKB/Swiss-Prot;Acc:P41127]
AT3G51160	-	-	+	3	19006993	19008724	MUR1	MUR_1 [Source:UniProtKB/TrEMBL;Acc:A0A178V6B0]
AT3G51238	+	-	-	3	19025110	19026779		other RNA [Source:TAIR;Acc:AT3G51238]
AT3G51550	-	-	+	3	19117584	19120949	FER	Receptor-like protein kinase FERONIA [Source:UniProtKB/Swiss-Prot;Acc:Q9SCZ4]
AT3G51800	-	-	+	3	19210914	19213776	ATG2	metallopeptidase M24 family protein [Source:TAIR;Acc:AT3G51800]
AT3G51850	-	-	+	3	19232358	19235891	CPK13	CPK13 [Source:UniProtKB/TrEMBL;Acc:A0A178VEY4]
AT3G51860	-	-	+	3	19239305	19242913	CAX3	Vacuolar cation/proton exchanger [Source:UniProtKB/TrEMBL;Acc:A0A1I9LSS9]
AT3G51950	-	-	+	3	19277594	19281393		Zinc finger CCCH domain-containing protein 46 [Source:UniProtKB/Swiss-Prot;Acc:Q9SV09]
AT3G52140	-	-	+	3	19332828	19341739		Clustered mitochondria protein homolog [Source:UniProtKB/TrEMBL;Acc:F4J5R9]
AT3G52170	-	-	+	3	19346752	19349555		DNA binding protein [Source:UniProtKB/TrEMBL;Acc:Q8L641]
AT3G52230	-	-	+	3	19371135	19372687		AT3g52230/F4F15_340 [Source:UniProtKB/TrEMBL;Acc:Q9SUY2]
AT3G53020	-	-	+	3	19660488	19662025	RPL24B	60S ribosomal protein L24-2 [Source:UniProtKB/Swiss-Prot;Acc:P38666]
AT3G53280	-	-	+	3	19755689	19757613	CYP71B5	Cytochrome P450 71B5 [Source:UniProtKB/Swiss-Prot;Acc:O65784]
AT3G53350	-	-	+	3	19779978	19782750	RIP4	ROP interactive partner 4 [Source:UniProtKB/TrEMBL;Acc:A0A1I9LNX3]
AT3G53570	-	-	+	3	19861177	19864588	AFC1	AT3G53570 protein [Source:UniProtKB/TrEMBL;Acc:B9DH08]
AT3G54510	-	-	+	3	20180007	20183588		Hyperosmolality-gated Ca2+ permeable channel 2.5 [Source:UniProtKB/TrEMBL;Acc:A0A097NUQ7]
AT3G54890	-	-	+	3	20339504	20341176	LHCA1	Chlorophyll a-b binding protein, chloroplastic [Source:UniProtKB/TrEMBL;Acc:A0A178VBT7]
AT3G54940	-	-	+	3	20354351	20356363	RD19D	Probable cysteine protease RD19D [Source:UniProtKB/Swiss-Prot;Acc:Q8VYS0]
AT3G55280	-	-	+	3	20500234	20501738	RPL23AB	60S ribosomal protein L23a-2 [Source:UniProtKB/Swiss-Prot;Acc:Q9M3C3]
AT3G55440	-	-	+	3	20553403	20556560	CTIMC	Triosephosphate isomerase, cytosolic [Source:UniProtKB/Swiss-Prot;Acc:P48491]
AT3G56050	-	-	+	3	20797871	20801428		Probable inactive receptor-like protein kinase At3g56050 [Source:UniProtKB/Swiss-Prot;Acc:Q9LYN6]
AT3G56150	-	+	-	3	20833410	20837275	TIF3C1	Eukaryotic translation initiation factor 3 subunit C [Source:UniProtKB/Swiss-Prot;Acc:O49160]
AT3G56940	-	-	+	3	21076505	21078443	CRD1	Magnesium-protoporphyrin IX monomethyl ester [oxidative] cyclase, chloroplastic [Source:UniProtKB/Swiss-Prot;Acc:Q9M591]
AT3G57020	+	-	-	3	21098315	21100519	SSL9	Protein STRICTOSIDINE SYNTHASE-LIKE 9 [Source:UniProtKB/Swiss-Prot;Acc:Q9M1J6]
AT3G57880	-	+	-	3	21430922	21434648		Anthranilate phosphoribosyltransferase-like protein [Source:UniProtKB/TrEMBL;Acc:Q9M2R0]
AT3G58200	-	-	+	3	21559817	21561516		MATH domain and coiled-coil domain-containing protein At3g58200 [Source:UniProtKB/Swiss-Prot;Acc:Q9M2J6]
AT3G59970	-	-	+	3	22151164	22154483	MTHFR1	Methylenetetrahydrofolate reductase 1 [Source:UniProtKB/Swiss-Prot;Acc:Q9SE60]
AT3G60300	-	-	+	3	22285138	22287548		RWD domain-containing protein [Source:UniProtKB/TrEMBL;Acc:F4JAP8]
AT3G60750	-	-	+	3	22453668	22457458	TKL-1	Transketolase-1, chloroplastic [Source:UniProtKB/Swiss-Prot;Acc:Q8RWV0]
AT3G60770	-	-	+	3	22460189	22461779	RPS13A	40S ribosomal protein S13-1 [Source:UniProtKB/Swiss-Prot;Acc:P59223]
AT3G61130	-	-	+	3	22621912	22625808	GAUT1	Hexosyltransferase (Fragment) [Source:UniProtKB/TrEMBL;Acc:W8PUP8]
AT3G61470	-	-	+	3	22745514	22747444	LHCA2	Photosystem I chlorophyll a/b-binding protein 2, chloroplastic [Source:UniProtKB/Swiss-Prot;Acc:Q9SYW8]
AT3G62030	-	-	+	3	22973004	22975378	ROC4	Rotamase CYP 4 [Source:UniProtKB/TrEMBL;Acc:F4IX26]
AT3G63040	-	-	+	3	23296572	23297225		At3g63040 [Source:UniProtKB/TrEMBL;Acc:Q9LYB8]
AT3G63460	-	-	+	3	23430623	23437374	SEC31B	Protein transport protein SEC31 homolog B [Source:UniProtKB/Swiss-Prot;Acc:Q8L611]
AT3G66658	-	-	+	3	2094998	2099250	ALDH22A1	Aldehyde dehydrogenase 22A1 [Source:UniProtKB/Swiss-Prot;Acc:Q0WSF1]
AT4G00380	-	-	+	4	167497	171010	FDM2	Factor of DNA methylation 2 [Source:UniProtKB/Swiss-Prot;Acc:F4JH53]
AT4G00430	-	-	+	4	185285	187680	PIP1.4	TMP-C [Source:UniProtKB/TrEMBL;Acc:A0A178USZ7]
AT4G00710	-	-	+	4	289779	293492	BSK3	Serine/threonine-protein kinase BSK3 [Source:UniProtKB/Swiss-Prot;Acc:Q8W4L3]
AT4G01026	-	+	-	4	446978	448511	PYL7	RCAR2 [Source:UniProtKB/TrEMBL;Acc:A0A178UTD1]
AT4G01580	-	-	+	4	685670	686886		B3 domain-containing protein At4g01580 [Source:UniProtKB/Swiss-Prot;Acc:Q9ZSH7]
AT4G01850	-	-	+	4	795986	798381	SAM2	S-adenosylmethionine synthase [Source:UniProtKB/TrEMBL;Acc:A0A178V3V9]
AT4G02230	-	-	+	4	979158	980698	RPL19C	60S ribosomal protein L19-3 [Source:UniProtKB/Swiss-Prot;Acc:P49693]
AT4G02500	-	-	+	4	1101378	1103612	XXT2	Xyloglucan 6-xylosyltransferase 2 [Source:UniProtKB/Swiss-Prot;Acc:O22775]
AT4G02770	-	-	+	4	1229031	1230164	PSAD1	Photosystem I reaction center subunit II-1, chloroplastic [Source:UniProtKB/Swiss-Prot;Acc:Q9S7H1]
AT4G02890	-	-	+	4	1278530	1280166	UBQ14	Polyubiquitin 14 [Source:UniProtKB/Swiss-Prot;Acc:Q3E7T8]
AT4G03100	-	-	+	4	1374160	1376287	ROPGAP2	Rho GTPase-activating protein 2 [Source:UniProtKB/Swiss-Prot;Acc:F4JI46]
AT4G04640	-	-	+	4	2350498	2352025	ATPC1	ATP synthase gamma chain 1, chloroplastic [Source:UniProtKB/Swiss-Prot;Acc:Q01908]
AT4G05050	-	-	+	4	2588004	2589437	UBQ11	Polyubiquitin [Source:UniProtKB/TrEMBL;Acc:Q8H0Y0]
AT4G05180	-	-	+	4	2671523	2673243	PSBQ2	Oxygen-evolving enhancer protein 3-2, chloroplastic [Source:UniProtKB/Swiss-Prot;Acc:Q41932]
AT4G05390	-	+	-	4	2738531	2740927	RFNR1	Ferredoxin--NADP reductase, root isozyme 1, chloroplastic [Source:UniProtKB/Swiss-Prot;Acc:Q9M0V6]
AT4G06375	+	-	-	4	9096375	9096532
AT4G08980	-	-	+	4	5758014	5760569	FBW2	FBW2 [Source:UniProtKB/TrEMBL;Acc:A0A178UUC5]
AT4G09150	-	-	+	4	5828505	5833725		T-complex protein 11 [Source:UniProtKB/TrEMBL;Acc:F4JJB2]
AT4G09800	-	-	+	4	6173712	6175200	RPS18C	40S ribosomal protein S18 [Source:UniProtKB/Swiss-Prot;Acc:P34788]
AT4G10340	-	-	+	4	6408007	6409849	LHCB5	Chlorophyll a-b binding protein, chloroplastic [Source:UniProtKB/TrEMBL;Acc:A0A178UW55]
AT4G11320	-	-	+	4	6887166	6889879	RDL5	Probable cysteine protease RDL5 [Source:UniProtKB/Swiss-Prot;Acc:Q9SUS9]
AT4G11600	-	-	+	4	7009769	7011406	GPX6	Probable phospholipid hydroperoxide glutathione peroxidase 6, mitochondrial [Source:UniProtKB/Swiss-Prot;Acc:O48646]
AT4G12420	-	-	+	4	7349187	7353135	SKU5	Monocopper oxidase-like protein SKU5 [Source:UniProtKB/Swiss-Prot;Acc:Q9SU40]
AT4G12700	-	+	-	4	7482361	7484566		At4g12700 [Source:UniProtKB/TrEMBL;Acc:Q9SU16]
AT4G13180	-	-	+	4	7657094	7658302		AT4g13180/F17N18_70 [Source:UniProtKB/TrEMBL;Acc:Q9SVQ9]
AT4G13360	-	-	+	4	7775020	7777895		3-hydroxyisobutyryl-CoA hydrolase-like protein 3, mitochondrial [Source:UniProtKB/Swiss-Prot;Acc:Q9T0K7]
AT4G14040	-	-	+	4	8100349	8103094	SBP2	Selenium-binding protein 2 [Source:UniProtKB/Swiss-Prot;Acc:Q93WN0]
AT4G14200	-	-	+	4	8185329	8188811		Pentatricopeptide repeat (PPR) superfamily protein [Source:UniProtKB/TrEMBL;Acc:F4JUM8]
AT4G14360	-	-	+	4	8267289	8271176		Probable methyltransferase PMT3 [Source:UniProtKB/Swiss-Prot;Acc:Q93YV7]
AT4G14690	-	-	+	4	8418242	8419325	ELIP2	Early light-induced protein 2, chloroplastic [Source:UniProtKB/Swiss-Prot;Acc:Q94K66]
AT4G14880	-	-	+	4	8517960	8520596	OASA1	Cysteine synthase 1 [Source:UniProtKB/Swiss-Prot;Acc:P47998]
AT4G14900	-	+	-	4	8520782	8524217	FRL4B	FRIGIDA-like protein 4b [Source:UniProtKB/Swiss-Prot;Acc:Q940H8]
AT4G15180	-	-	+	4	8651406	8662587	ATXR3	Histone-lysine N-methyltransferase ATXR3 [Source:UniProtKB/Swiss-Prot;Acc:O23372]
AT4G16490	+	-	-	4	9293543	9296089		ARM repeat superfamily protein [Source:UniProtKB/TrEMBL;Acc:F4JMH0]
AT4G16650	-	-	+	4	9371927	9376409	OFUT29	O-fucosyltransferase 29 [Source:UniProtKB/Swiss-Prot;Acc:Q8LPF8]
AT4G17270	-	-	+	4	9676056	9678777		Putative MO25-like protein At4g17270 [Source:UniProtKB/Swiss-Prot;Acc:Q9M0M4]
AT4G17520	-	-	+	4	9771297	9773592	RGGB	RGG repeats nuclear RNA binding protein B [Source:UniProtKB/Swiss-Prot;Acc:O23593]
AT4G17790	-	-	+	4	9891051	9893057		SNARE associated Golgi protein family [Source:UniProtKB/TrEMBL;Acc:O23619]
AT4G18030	-	-	+	4	10012361	10016039		Probable methyltransferase PMT14 [Source:UniProtKB/Swiss-Prot;Acc:Q94EJ6]
AT4G18100	-	-	+	4	10035468	10036647	RPL32A	60S ribosomal protein L32-1 [Source:UniProtKB/Swiss-Prot;Acc:P49211]
AT4G18730	-	-	+	4	10302163	10303432	RPL11C	60S ribosomal protein L11-2 [Source:UniProtKB/Swiss-Prot;Acc:P42794]
AT4G19230	-	-	+	4	10521259	10523961	CYP707A1	Cytochrome P450, family 707, subfamily A, polypeptide 1 [Source:UniProtKB/TrEMBL;Acc:A8MRX5]
AT4G20890	-	+	-	4	11182092	11184559	TUBB9	Tubulin beta chain [Source:UniProtKB/TrEMBL;Acc:A0A178UU99]
AT4G21680	-	-	+	4	11517353	11519805	NPF7.2	Protein NRT1/ PTR FAMILY 7.2 [Source:UniProtKB/Swiss-Prot;Acc:Q8GXN2]
AT4G21860	-	-	+	4	11599645	11601724	MSRB2	Peptide methionine sulfoxide reductase B2, chloroplastic [Source:UniProtKB/Swiss-Prot;Acc:Q9C5C8]
AT4G21960	-	-	+	4	11646109	11648644	PER42	Peroxidase 42 [Source:UniProtKB/Swiss-Prot;Acc:Q9SB81]
AT4G22140	-	-	+	4	11727706	11730509	EBS	Chromatin remodeling protein EBS [Source:UniProtKB/Swiss-Prot;Acc:F4JL28]
AT4G22285	-	-	+	4	11778749	11782695		Ubiquitin C-terminal hydrolases superfamily protein [Source:UniProtKB/TrEMBL;Acc:Q8H148]
AT4G23850	-	-	+	4	12403454	12408421	LACS4	Long chain acyl-CoA synthetase 4 [Source:UniProtKB/Swiss-Prot;Acc:Q9T0A0]
AT4G23890	-	-	+	4	12420414	12421464	ndhS	NAD(P)H-quinone oxidoreductase subunit S, chloroplastic [Source:UniProtKB/Swiss-Prot;Acc:Q9T0A4]
AT4G24190	-	-	+	4	12551552	12556058	HSP90-7	Endoplasmin homolog [Source:UniProtKB/Swiss-Prot;Acc:Q9STX5]
AT4G24275	-	-	+	4	12588378	12589277		At4g24275 [Source:UniProtKB/TrEMBL;Acc:Q84R17]
AT4G24560	-	-	+	4	12679200	12684976	UBP16	Ubiquitin carboxyl-terminal hydrolase 16 [Source:UniProtKB/Swiss-Prot;Acc:Q9SB51]
AT4G24660	-	-	+	4	12722912	12725835	ATHB22	homeobox protein 22 [Source:TAIR;Acc:AT4G24660]
AT4G26700	-	-	+	4	13463097	13467604	FIM1	Fimbrin-1 [Source:UniProtKB/Swiss-Prot;Acc:Q7G188]
AT4G26760	-	-	+	4	13478592	13481870	MAP65-2	MAP65-2 [Source:UniProtKB/TrEMBL;Acc:A0A178V4W3]
AT4G27140	-	-	+	4	13607329	13608031	AT2S1	2S seed storage protein 1 [Source:UniProtKB/Swiss-Prot;Acc:P15457]
AT4G27160	-	-	+	4	13611796	13612563	AT2S3	2S seed storage protein 3 [Source:UniProtKB/Swiss-Prot;Acc:P15459]
AT4G27230	-	-	+	4	13637236	13638449	HTA2	Probable histone H2A.3 [Source:UniProtKB/Swiss-Prot;Acc:O81826]
AT4G27260	-	-	+	4	13653579	13656285	GH3.5	Indole-3-acetic acid-amido synthetase GH3.5 [Source:UniProtKB/Swiss-Prot;Acc:O81829]
AT4G27440	-	-	+	4	13725546	13727440	PORB	Protochlorophyllide reductase B, chloroplastic [Source:UniProtKB/Swiss-Prot;Acc:P21218]
AT4G27680	-	-	+	4	13821019	13823408		26S proteasome regulatory particle chain RPT6-like protein [Source:UniProtKB/TrEMBL;Acc:Q9T090]
AT4G28760	-	-	+	4	14207460	14212050		Methyl-coenzyme M reductase II subunit gamma, putative (DUF3741) [Source:UniProtKB/TrEMBL;Acc:Q949M4]
AT4G29070	-	-	+	4	14321807	14323336		At4g29070 [Source:UniProtKB/TrEMBL;Acc:Q2HIU1]
AT4G29840	-	+	-	4	14599216	14601164	TS1	Threonine synthase 1, chloroplastic [Source:UniProtKB/Swiss-Prot;Acc:Q9S7B5]
AT4G30020	-	-	+	4	14677141	14681961	SBT2.6	Subtilisin-like protease SBT2.6 [Source:UniProtKB/Swiss-Prot;Acc:Q9SZV5]
AT4G30600	-	-	+	4	14937840	14941208		AT4g30600/F17I23_60 [Source:UniProtKB/TrEMBL;Acc:Q9M0A0]
AT4G31020	-	-	+	4	15108101	15110289		Alpha/beta-Hydrolases superfamily protein [Source:UniProtKB/TrEMBL;Acc:Q84JV3]
AT4G31430	-	-	+	4	15248377	15252837		unknown protein; LOCATED IN: plasma membrane; EXPRESSED IN: 25 plant structures; EXPRESSED DURING: 15 growth stages; Ha. [Source:TAIR;Acc:AT4G31430]
AT4G31590	-	-	+	4	15309506	15312987	CSLC5	Glycosyltransferase (Fragment) [Source:UniProtKB/TrEMBL;Acc:W8PV45]
AT4G31890	+	-	-	4	15425886	15429225		ARM repeat superfamily protein [Source:UniProtKB/TrEMBL;Acc:Q9SZ56]
AT4G32260	-	+	-	4	15573553	15574737		PDE334 [Source:UniProtKB/TrEMBL;Acc:A0A178V017]
AT4G32295	-	-	+	4	15592888	15594555		Histone acetyltransferase [Source:UniProtKB/TrEMBL;Acc:Q84JY3]
AT4G32400	-	-	+	4	15638353	15640517	BT1	SHS1 [Source:UniProtKB/TrEMBL;Acc:A0A178UW29]
AT4G33220	-	-	+	4	16022269	16026428	PME44	Probable pectinesterase/pectinesterase inhibitor 44 [Source:UniProtKB/Swiss-Prot;Acc:Q9SMY7]
AT4G34260	-	-	+	4	16397995	16402118	FUC95A	Alpha-L-fucosidase 2 [Source:UniProtKB/Swiss-Prot;Acc:Q8L7W8]
AT4G34480	-	-	+	4	16480887	16484231		Glucan endo-1,3-beta-glucosidase 7 [Source:UniProtKB/Swiss-Prot;Acc:Q9M069]
AT4G34630	+	-	-	4	16536661	16537964		Prostatic spermine-binding-like protein [Source:UniProtKB/TrEMBL;Acc:O65687]
AT4G34670	-	-	+	4	16548600	16550549	RPS3AB	40S ribosomal protein S3a [Source:UniProtKB/TrEMBL;Acc:A0A178UZT1]
AT4G34710	-	-	+	4	16560030	16563044	ADC2	Arginine decarboxylase 2 [Source:UniProtKB/Swiss-Prot;Acc:O23141]
AT4G34720	-	-	+	4	16567792	16569334	VHA-c3	V-type proton ATPase subunit c1 [Source:UniProtKB/Swiss-Prot;Acc:P0DH92]
AT4G35100	-	-	+	4	16708361	16710407	PIP2-7	Aquaporin PIP2-7 [Source:UniProtKB/Swiss-Prot;Acc:P93004]
AT4G36360	-	-	+	4	17176342	17181466	BGAL3	Beta-galactosidase 3 [Source:UniProtKB/Swiss-Prot;Acc:Q9SCV9]
AT4G37300	+	-	-	4	17554493	17556048	MEE59	AT4g37300/C7A10_60 [Source:UniProtKB/TrEMBL;Acc:O23157]
AT4G38430	-	-	+	4	17986384	17988869	ROPGEF1	Rop guanine nucleotide exchange factor 1 [Source:UniProtKB/Swiss-Prot;Acc:Q93ZY2]
AT4G38790	-	-	+	4	18111336	18113206		ER lumen protein retaining receptor family protein [Source:UniProtKB/TrEMBL;Acc:Q8LD89]
AT4G39350	-	-	+	4	18296388	18302192	CESA2	CESA2 [Source:UniProtKB/TrEMBL;Acc:A0A384LAI4]
AT4G39800	-	-	+	4	18469255	18472048	IPS1	Inositol-3-phosphate synthase isozyme 1 [Source:UniProtKB/Swiss-Prot;Acc:P42801]
AT4G40040	-	-	+	4	18557149	18558945	HTR8	Histone H3.3 [Source:UniProtKB/Swiss-Prot;Acc:P59169]
AT5G01300	-	-	+	5	121483	122525		PEBP (Phosphatidylethanolamine-binding protein) family protein [Source:UniProtKB/TrEMBL;Acc:Q9M042]
AT5G01590	-	-	+	5	224134	226926	TIC56	Protein TIC 56, chloroplastic [Source:UniProtKB/Swiss-Prot;Acc:Q7Y1W1]
AT5G02240	-	-	+	5	451406	453496		Uncharacterized protein At5g02240 [Source:UniProtKB/Swiss-Prot;Acc:Q94EG6]
AT5G02370	-	-	+	5	503408	505982		ATP binding microtubule motor family protein [Source:TAIR;Acc:AT5G02370]
AT5G02450	-	-	+	5	533058	534729	RPL36C	60S ribosomal protein L36-3 [Source:UniProtKB/Swiss-Prot;Acc:Q9LZ57]
AT5G02490	-	-	+	5	550035	552827	MED37D	Probable mediator of RNA polymerase II transcription subunit 37c [Source:UniProtKB/Swiss-Prot;Acc:P22954]
AT5G02770	-	-	+	5	627034	629280	MOS11	Protein MODIFIER OF SNC1 11 [Source:UniProtKB/Swiss-Prot;Acc:Q9LZ08]
AT5G02870	-	-	+	5	657675	659800	RPL4D	60S ribosomal protein L4-2 [Source:UniProtKB/Swiss-Prot;Acc:P49691]
AT5G02960	-	-	+	5	693079	694515	RPS23B	40S ribosomal protein S23-2 [Source:UniProtKB/Swiss-Prot;Acc:P49201]
AT5G03240	-	-	+	5	771660	773515	UBQ3	Ubiquitin 4 [Source:UniProtKB/TrEMBL;Acc:A0A1P8BGQ7]
AT5G03710	-	-	+	5	970923	971627		Putative uncharacterized protein F17C15_130 [Source:UniProtKB/TrEMBL;Acc:Q9LZR7]
AT5G03795	-	-	+	5	1007390	1010613		Probable glycosyltransferase At5g03795 [Source:UniProtKB/Swiss-Prot;Acc:Q9FFN2]
AT5G05080	-	-	+	5	1498438	1500784	UBC22	Ubiquitin-conjugating enzyme E2 22 [Source:UniProtKB/Swiss-Prot;Acc:Q9FF66]
AT5G05180	-	-	+	5	1536057	1538614		Gb [Source:UniProtKB/TrEMBL;Acc:Q9FHK5]
AT5G06360	-	-	+	5	1944754	1946784		Ribosomal protein S8e family protein [Source:UniProtKB/TrEMBL;Acc:Q9FNH2]
AT5G06460	-	-	+	5	1969960	1974527	UBA2	UBA 2 [Source:UniProtKB/TrEMBL;Acc:A0A178UEQ1]
AT5G06700	-	-	+	5	2063414	2066553	TBR	Protein trichome birefringence [Source:UniProtKB/Swiss-Prot;Acc:Q9FG35]
AT5G07090	-	-	+	5	2202364	2204150	RPS4B	40S ribosomal protein S4-2 [Source:UniProtKB/Swiss-Prot;Acc:P49204]
AT5G07190	-	-	+	5	2237474	2238720	ATS3	Embryo-specific protein ATS3 [Source:UniProtKB/Swiss-Prot;Acc:Q9LYP6]
AT5G07200	-	-	+	5	2243553	2245339	GA20OX3	Gibberellin 20 oxidase 3 [Source:UniProtKB/Swiss-Prot;Acc:Q39112]
AT5G07330	-	-	+	5	2315947	2316874		At5g07330 [Source:UniProtKB/TrEMBL;Acc:Q9LY27]
AT5G07990	-	-	+	5	2560328	2563137	CYP75B1	TT7 [Source:UniProtKB/TrEMBL;Acc:A0A178UNZ9]
AT5G08790	-	-	+	5	2858849	2860558	NAC081	Protein ATAF2 [Source:UniProtKB/Swiss-Prot;Acc:Q9C598]
AT5G09810	-	-	+	5	3052062	3054691	ACT7	AtACT7 [Source:UniProtKB/TrEMBL;Acc:A0A178UEW4]
AT5G10360	-	-	+	5	3258404	3260254	RPS6B	40S ribosomal protein S6 [Source:UniProtKB/TrEMBL;Acc:A0A178USM6]
AT5G10390	-	-	+	5	3268847	3269594	HTR2	Histone H3 [Source:UniProtKB/TrEMBL;Acc:Q0WRA9]
AT5G10400	-	-	+	5	3270172	3270957	HTR2	Histone H3 [Source:UniProtKB/TrEMBL;Acc:Q0WRA9]
AT5G10840	-	-	+	5	3424688	3427897	TMN8	Transmembrane 9 superfamily member 8 [Source:UniProtKB/Swiss-Prot;Acc:F4KIB2]
AT5G10960	+	-	-	5	3464098	3466314	CAF1-10	Probable CCR4-associated factor 1 homolog 10 [Source:UniProtKB/Swiss-Prot;Acc:Q9LEU4]
AT5G11500	-	-	+	5	3676548	3679738		Coiled-coil protein [Source:UniProtKB/TrEMBL;Acc:Q9LYE1]
AT5G11550	+	-	-	5	3707961	3709403		ARM repeat superfamily protein [Source:UniProtKB/TrEMBL;Acc:Q9LYD7]
AT5G11560	-	-	+	5	3709442	3714124		Catalytics [Source:UniProtKB/TrEMBL;Acc:F4JXW9]
AT5G12020	-	-	+	5	3882231	3883111	HSP17.6	17.6 kDa class II heat shock protein [Source:UniProtKB/Swiss-Prot;Acc:P29830]
AT5G12030	-	-	+	5	3883957	3884838	HSP17.7	17.7 kDa class II heat shock protein [Source:UniProtKB/Swiss-Prot;Acc:O81822]
AT5G12840	-	-	+	5	4050691	4053669	NFYA1	Nuclear transcription factor Y subunit A-1 [Source:UniProtKB/Swiss-Prot;Acc:Q9LXV5]
AT5G13110	-	-	+	5	4158639	4161845	G6PD2	Glucose-6-phosphate 1-dehydrogenase 2, chloroplastic [Source:UniProtKB/Swiss-Prot;Acc:Q9FY99]
AT5G13420	-	-	+	5	4301792	4304315		Aldolase-type TIM barrel family protein [Source:UniProtKB/TrEMBL;Acc:Q9LYR4]
AT5G13780	-	-	+	5	4447259	4448675	NAA10	N-terminal acetyltransferase A complex catalytic subunit NAA10 [Source:UniProtKB/Swiss-Prot;Acc:Q9FKI4]
AT5G13930	-	-	+	5	4488476	4490264	CHS	Chalcone synthase family protein [Source:UniProtKB/TrEMBL;Acc:Q460R0]
AT5G13970	-	-	+	5	4506191	4507864		AT5g13970/MAC12_6 [Source:UniProtKB/TrEMBL;Acc:Q9FFX8]
AT5G14060	-	-	+	5	4535367	4539323	AK2	Aspartokinase [Source:UniProtKB/TrEMBL;Acc:A0A178UPF4]
AT5G14450	-	-	+	5	4658441	4660175		GDSL esterase/lipase At5g14450 [Source:UniProtKB/Swiss-Prot;Acc:Q9LY84]
AT5G16240	-	-	+	5	5306740	5309961	S-ACP-DES1	Stearoyl-[acyl-carrier-protein] 9-desaturase 1, chloroplastic [Source:UniProtKB/Swiss-Prot;Acc:Q9LF04]
AT5G16270	-	-	+	5	5316197	5322700	SYN4	Sister chromatid cohesion 1 protein 4 [Source:UniProtKB/Swiss-Prot;Acc:Q8W1Y0]
AT5G17170	-	-	+	5	5649057	5651205	ENH1	Rubredoxin family protein [Source:UniProtKB/TrEMBL;Acc:Q9FFJ2]
AT5G19140	-	-	+	5	6423153	6426166	ATAILP1	Aluminum induced protein with YGL and LRDR motifs [Source:UniProtKB/TrEMBL;Acc:Q94BR2]
AT5G19910	-	-	+	5	6730978	6732990	MED31	SOH1 family protein [Source:TAIR;Acc:AT5G19910]
AT5G20020	-	-	+	5	6762569	6764683	RAN2	GTP-binding nuclear protein [Source:UniProtKB/TrEMBL;Acc:A0A178UQ77]
AT5G20045	-	-	+	5	6771472	6772252		Transmembrane protein [Source:UniProtKB/TrEMBL;Acc:Q8LB93]
AT5G20320	-	-	+	5	6859212	6869307	DCL4	Dicer-like protein 4 [Source:UniProtKB/Swiss-Prot;Acc:P84634]
AT5G20840	-	-	+	5	7060992	7069343	SAC4	Phosphoinositide phosphatase SAC4 [Source:UniProtKB/Swiss-Prot;Acc:Q7XZU1]
AT5G20890	-	-	+	5	7086653	7090169	CCT2	T-complex protein 1 subunit beta [Source:UniProtKB/Swiss-Prot;Acc:Q940P8]
AT5G21010	-	+	-	5	7135961	7138711	BPM5	BTB/POZ and MATH domain-containing protein 5 [Source:UniProtKB/Swiss-Prot;Acc:Q1EBV6]
AT5G22060	-	-	+	5	7303506	7305870	ATJ2	At5g22060 [Source:UniProtKB/TrEMBL;Acc:Q0V7U1]
AT5G22650	-	-	+	5	7533946	7536496	HDT2	Histone deacetylase HDT2 [Source:UniProtKB/Swiss-Prot;Acc:Q56WH4]
AT5G22880	-	-	+	5	7651868	7652714	H2B	Histone H2B [Source:UniProtKB/TrEMBL;Acc:Q1H5F7]
AT5G23330	-	-	+	5	7854056	7855813	RIBF1	FAD synthetase 1, chloroplastic [Source:UniProtKB/Swiss-Prot;Acc:Q9FMW8]
AT5G23570	-	-	+	5	7942908	7946147	SGS3	Protein SUPPRESSOR OF GENE SILENCING 3 [Source:UniProtKB/Swiss-Prot;Acc:Q9LDX1]
AT5G23630	-	-	+	5	7960478	7968197	PDR2	Probable manganese-transporting ATPase PDR2 [Source:UniProtKB/Swiss-Prot;Acc:Q9LT02]
AT5G23940	+	-	-	5	8076312	8079866	DCR	BAHD acyltransferase DCR [Source:UniProtKB/Swiss-Prot;Acc:Q9FF86]
AT5G24130	-	-	+	5	8161928	8164066		At5g24130 [Source:UniProtKB/TrEMBL;Acc:Q9FL61]
AT5G24690	-	-	+	5	8455457	8458756		AT5g24690/MXC17_8 [Source:UniProtKB/TrEMBL;Acc:Q93W02]
AT5G25100	-	-	+	5	8648006	8651176		Transmembrane 9 superfamily member [Source:UniProtKB/TrEMBL;Acc:F4KIM7]
AT5G25900	-	-	+	5	9035817	9038423	KO	Ent-kaurene oxidase, chloroplastic [Source:UniProtKB/Swiss-Prot;Acc:Q93ZB2]
AT5G26742	-	+	-	5	9284557	9289003	RH3	RH3 [Source:UniProtKB/TrEMBL;Acc:A0A178UT03]
AT5G27850	-	-	+	5	9873067	9874973	RPL18C	60S ribosomal protein L18-3 [Source:UniProtKB/Swiss-Prot;Acc:Q940B0]
AT5G27860	-	-	+	5	9874718	9876500		unknown protein; FUNCTIONS IN: molecular_function unknown; INVOLVED IN: biological_process unknown; LOCATED IN: chloroplast; EXPRESSED IN: pollen tube; Ha. [Source:TAIR;Acc:AT5G27860]
AT5G28540	-	-	+	5	10540123	10543558	MED37A	Mediator of RNA polymerase II transcription subunit 37a [Source:UniProtKB/Swiss-Prot;Acc:Q9LKR3]
AT5G28840	-	-	+	5	10862016	10864946	GME	GDP-mannose 3,5-epimerase [Source:UniProtKB/Swiss-Prot;Acc:Q93VR3]
AT5G35360	-	-	+	5	13584104	13588496	CAC2	Acetyl Co-enzyme a carboxylase biotin carboxylase subunit [Source:UniProtKB/TrEMBL;Acc:F4JYE0]
AT5G37190	-	-	+	5	14723144	14726818	CIP4	COP1-interacting protein 4 [Source:UniProtKB/TrEMBL;Acc:Q9FHU3]
AT5G37510	-	-	+	5	14897329	14900693	EMB1467	NADH dehydrogenase [ubiquinone] iron-sulfur protein 1, mitochondrial [Source:UniProtKB/Swiss-Prot;Acc:Q9FGI6]
AT5G39360	-	-	+	5	15753006	15754690	EDL2	EDL2 [Source:UniProtKB/TrEMBL;Acc:A0A178UC92]
AT5G39570	-	-	+	5	15843881	15846467		Transmembrane protein [Source:UniProtKB/TrEMBL;Acc:Q8L7C5]
AT5G39740	-	-	+	5	15903279	15905532	RPL5B	RPL5B [Source:UniProtKB/TrEMBL;Acc:A0A178UJU5]
AT5G40420	-	-	+	5	16173340	16174783	OLEO2	Oleosin 21.2 kDa [Source:UniProtKB/Swiss-Prot;Acc:Q39165]
AT5G40850	-	-	+	5	16365900	16369316	UPM1	AT5g40850/MHK7_8 [Source:UniProtKB/TrEMBL;Acc:Q42606]
AT5G41600	-	-	+	5	16636029	16637908	RTNLB4	Reticulon-like protein B4 [Source:UniProtKB/Swiss-Prot;Acc:Q9FFS0]
AT5G41770	-	-	+	5	16717946	16721222		Crooked neck protein, putative / cell cycle protein [Source:UniProtKB/TrEMBL;Acc:F4JZX8]
AT5G41950	+	-	-	5	16785680	16789676	HLB1	Protein HLB1 [Source:UniProtKB/Swiss-Prot;Acc:Q9FHY8]
AT5G42050	-	-	+	5	16815310	16817346		DCD (Development and Cell Death) domain protein [Source:UniProtKB/TrEMBL;Acc:Q8RXN8]
AT5G42190	-	-	+	5	16854191	16855741	SKP1B	SKP1-like protein 1B [Source:UniProtKB/Swiss-Prot;Acc:Q9FHW7]
AT5G42300	-	-	+	5	16911579	16913991	UBL5	UBL5 [Source:UniProtKB/TrEMBL;Acc:A0A384KQX3]
AT5G42560	-	-	+	5	17014847	17017252	HVA22I	HVA22-like protein i [Source:UniProtKB/Swiss-Prot;Acc:Q8LE10]
AT5G42567	-	-	+	5	17018034	17018466		Protein of unknown function (DUF784) [Source:TAIR;Acc:AT5G42567]
AT5G43060	-	-	+	5	17269310	17272298	RD21B	Probable cysteine protease RD21B [Source:UniProtKB/Swiss-Prot;Acc:Q9FMH8]
AT5G44080	+	-	-	5	17737874	17739949		Basic leucine zipper transcription factor [Source:UniProtKB/TrEMBL;Acc:Q9FNB9]
AT5G44360	+	-	-	5	17871924	17873829		FAD-binding Berberine family protein [Source:TAIR;Acc:AT5G44360]
AT5G44635	-	-	+	5	18006212	18010667	MCM6	minichromosome maintenance (MCM2/3/5) family protein [Source:TAIR;Acc:AT5G44635]
AT5G45350	-	-	+	5	18381799	18384069		AT5g45350/MFC19_1 [Source:UniProtKB/TrEMBL;Acc:Q39115]
AT5G45775	-	-	+	5	18564992	18566582	RPL11C	60S ribosomal protein L11-2 [Source:UniProtKB/Swiss-Prot;Acc:P42794]
AT5G46070	-	-	+	5	18683319	18688822		Guanylate-binding family protein [Source:UniProtKB/TrEMBL;Acc:F4KG14]
AT5G46210	-	-	+	5	18731371	18736815	CUL4	Cullin-4 [Source:UniProtKB/Swiss-Prot;Acc:Q8LGH4]
AT5G46290	-	-	+	5	18774056	18776839	KASI	3-ketoacyl-acyl carrier protein synthase I [Source:UniProtKB/TrEMBL;Acc:F4KHF4]
AT5G47110	+	-	-	5	19133986	19135414	LIL3.2	Light-harvesting complex-like protein 3 isotype 2, chloroplastic [Source:UniProtKB/Swiss-Prot;Acc:Q6NKS4]
AT5G47480	-	+	-	5	19257027	19263425	MAG5	Protein transport protein SEC16A homolog [Source:UniProtKB/Swiss-Prot;Acc:Q9FGK9]
AT5G47670	-	-	+	5	19314778	19316169	NFYB6	Nuclear transcription factor Y subunit B-6 [Source:UniProtKB/Swiss-Prot;Acc:Q84W66]
AT5G47690	-	-	+	5	19317668	19327431		Binding protein [Source:UniProtKB/TrEMBL;Acc:B3H5K3]
AT5G47780	-	-	+	5	19347874	19350976	GAUT4	Hexosyltransferase (Fragment) [Source:UniProtKB/TrEMBL;Acc:W8PUB8]
AT5G49190	-	-	+	5	19943181	19947588	SUS2	Sucrose synthase 2 [Source:UniProtKB/Swiss-Prot;Acc:Q00917]
AT5G49480	+	-	-	5	20070489	20071682	ATCP1	Calcium-binding protein CP1 [Source:UniProtKB/Swiss-Prot;Acc:Q9FDX6]
AT5G49720	-	-	+	5	20197391	20200468	KOR	Endoglucanase 25 [Source:UniProtKB/Swiss-Prot;Acc:Q38890]
AT5G49810	-	-	+	5	20239293	20246398	MMT1	Methionine S-methyltransferase [Source:UniProtKB/Swiss-Prot;Acc:Q9LTB2]
AT5G50320	-	-	+	5	20480626	20484945	HAG3	Elongator complex protein 3 [Source:UniProtKB/TrEMBL;Acc:A0A178UGS1]
AT5G51210	-	-	+	5	20820068	20820944	OL3	OLEO3 [Source:UniProtKB/TrEMBL;Acc:A0A384LN43]
AT5G51590	-	-	+	5	20956510	20959409	AHL4	AT-hook motif nuclear-localized protein 4 [Source:UniProtKB/Swiss-Prot;Acc:Q9FHM5]
AT5G52040	-	-	+	5	21130320	21133709	ATRSP41	RNA-binding (RRM/RBD/RNP motifs) family protein [Source:TAIR;Acc:AT5G52040]
AT5G52840	-	-	+	5	21413591	21415006		Probable NADH dehydrogenase [ubiquinone] 1 alpha subcomplex subunit 5, mitochondrial [Source:UniProtKB/Swiss-Prot;Acc:Q9FLX7]
AT5G53140	-	+	-	5	21548397	21552594		Probable protein phosphatase 2C 76 [Source:UniProtKB/Swiss-Prot;Acc:Q94AT1]
AT5G53460	-	-	+	5	21700187	21710296	GLT1	Glutamate synthase 1 [NADH], chloroplastic [Source:UniProtKB/Swiss-Prot;Acc:Q9LV03]
AT5G54270	-	-	+	5	22038165	22039568	LHCB3	Chlorophyll a-b binding protein 3, chloroplastic [Source:UniProtKB/Swiss-Prot;Acc:Q9S7M0]
AT5G54370	-	-	+	5	22075277	22076819		At5g54370 [Source:UniProtKB/TrEMBL;Acc:Q9FG54]
AT5G54600	-	-	+	5	22182843	22184610	RPL24	SVR8 [Source:UniProtKB/TrEMBL;Acc:A0A178U954]
AT5G54770	-	-	+	5	22246519	22248332	THI1	Thiamine thiazole synthase, chloroplastic [Source:UniProtKB/TrEMBL;Acc:A0A178UNL2]
AT5G54810	-	-	+	5	22264594	22266902	TSB1	Tryptophan synthase [Source:UniProtKB/TrEMBL;Acc:Q0WUI8]
AT5G54870	-	-	+	5	22289104	22291859		Inositol-1,4,5-trisphosphate 5-phosphatase [Source:UniProtKB/TrEMBL;Acc:Q9FFU3]
AT5G55040	-	-	+	5	22326940	22332078		DNA-binding bromodomain-containing protein [Source:UniProtKB/TrEMBL;Acc:Q8VY17]
AT5G55230	-	-	+	5	22401927	22405568	ATMAP65-1	Microtubule-associated proteins 65-1 [Source:UniProtKB/TrEMBL;Acc:F4K3E4]
AT5G55240	-	-	+	5	22405896	22407351	PXG2	Peroxygenase 2 [Source:UniProtKB/Swiss-Prot;Acc:Q9FLN9]
AT5G56710	-	-	+	5	22943707	22944993	RPL31C	60S ribosomal protein L31-3 [Source:UniProtKB/Swiss-Prot;Acc:P51420]
AT5G56940	-	-	+	5	23030747	23032411	RPS16-2	30S ribosomal protein S16-2, chloroplastic/mitochondrial [Source:UniProtKB/Swiss-Prot;Acc:Q9LTS6]
AT5G57290	-	+	-	5	23206696	23207961	RPP3B	60S acidic ribosomal protein P3-2 [Source:UniProtKB/Swiss-Prot;Acc:Q9LVC9]
AT5G57560	-	-	+	5	23307006	23308680	XTH22	Xyloglucan endotransglucosylase/hydrolase [Source:UniProtKB/TrEMBL;Acc:A0A178UQX4]
AT5G58070	-	-	+	5	23500061	23501416	TIL	TIL [Source:UniProtKB/TrEMBL;Acc:A0A178US04]
AT5G58420	-	-	+	5	23619459	23621094	RPS4D	40S ribosomal protein S4-3 [Source:UniProtKB/Swiss-Prot;Acc:Q8VYK6]
AT5G58440	-	-	+	5	23623794	23626957	SNX2A	SNX2a [Source:UniProtKB/TrEMBL;Acc:A0A178UPE2]
AT5G58490	-	-	+	5	23643009	23644679		Cinnamoyl-CoA reductase-like protein [Source:UniProtKB/TrEMBL;Acc:Q9FGH3]
AT5G58710	-	-	+	5	23717775	23719778	CYP20-1	Peptidyl-prolyl cis-trans isomerase [Source:UniProtKB/TrEMBL;Acc:A0A178UBF4]
AT5G59220	+	-	-	5	23894404	23896939	SAG113	Probable protein phosphatase 2C 78 [Source:UniProtKB/Swiss-Prot;Acc:Q9FIF5]
AT5G60200	-	-	+	5	24240810	24242523	DOF5.3	Dof zinc finger protein DOF5.3 [Source:UniProtKB/Swiss-Prot;Acc:Q84TE9]
AT5G60670	+	-	-	5	24380504	24381599	RPL12C	60S ribosomal protein L12-3 [Source:UniProtKB/Swiss-Prot;Acc:Q9FF52]
AT5G61020	-	-	+	5	24556994	24559936	ECT3	ECT3 [Source:UniProtKB/TrEMBL;Acc:A0A178UM32]
AT5G61790	-	-	+	5	24827063	24829900	CNX1	Calnexin homolog 1 [Source:UniProtKB/Swiss-Prot;Acc:P29402]
AT5G61960	-	-	+	5	24878507	24884852	ML1	Protein MEI2-like 1 [Source:UniProtKB/Swiss-Prot;Acc:Q8W4I9]
AT5G61970	-	-	+	5	24888596	24893366		Signal recognition particle subunit SRP68 [Source:UniProtKB/TrEMBL;Acc:Q9FH46]
AT5G62000	-	-	+	5	24910191	24915395	ARF2	Auxin response factor 2 [Source:UniProtKB/Swiss-Prot;Acc:Q94JM3]
AT5G62090	-	-	+	5	24934962	24939239	SLK2	Probable transcriptional regulator SLK2 [Source:UniProtKB/Swiss-Prot;Acc:Q94BP0]
AT5G62520	-	-	+	5	25097944	25099907	SRO5	Probable inactive poly [ADP-ribose] polymerase SRO5 [Source:UniProtKB/Swiss-Prot;Acc:Q9FJJ3]
AT5G62690	-	-	+	5	25181296	25183811	TUBB3	Tubulin beta-2 chain [Source:UniProtKB/Swiss-Prot;Acc:Q56YW9]
AT5G62700	-	-	+	5	25184258	25186777	TUBB3	Tubulin beta-2 chain [Source:UniProtKB/Swiss-Prot;Acc:Q56YW9]
AT5G64030	-	+	-	5	25623952	25628559		Probable methyltransferase PMT26 [Source:UniProtKB/Swiss-Prot;Acc:Q8L7V3]
AT5G64040	-	-	+	5	25628521	25629708	PSAN	Photosystem I reaction center subunit PSI-N, chloroplast, putative / PSI-N, putative (PSAN) [Source:UniProtKB/TrEMBL;Acc:F4KC80]
AT5G64740	-	-	+	5	25881033	25886728	CESA6	Cellulose synthase A catalytic subunit 6 [UDP-forming] [Source:UniProtKB/Swiss-Prot;Acc:Q94JQ6]
AT5G64840	-	-	+	5	25916722	25920254	ABCF5	GCN5 [Source:UniProtKB/TrEMBL;Acc:A0A178UAA3]
AT5G64920	-	-	+	5	25943888	25945442	CIP8	CIP8 [Source:UniProtKB/TrEMBL;Acc:A0A384L1Y1]
AT5G64940	+	-	-	5	25948954	25953823	ATATH13	Protein ACTIVITY OF BC1 COMPLEX KINASE 8, chloroplastic [Source:UniProtKB/Swiss-Prot;Acc:Q93Y08]
AT5G65207	+	-	-	5	26052200	26052717		Uncharacterized protein At5g65207 [Source:UniProtKB/TrEMBL;Acc:Q8RXW8]
AT5G65230	-	-	+	5	26068112	26069652	AtMYB53	Transcription factor MYB53 [Source:UniProtKB/Swiss-Prot;Acc:Q9FJP2]
AT5G65430	+	-	-	5	26148150	26150593	GRF8	General regulatory factor 8 [Source:UniProtKB/TrEMBL;Acc:F4KHY7]
AT5G65670	-	-	+	5	26253408	26256544	IAA9	Auxin-responsive protein IAA9 [Source:UniProtKB/Swiss-Prot;Acc:Q38827]
AT5G66190	-	-	+	5	26450964	26453199	LFNR1	Ferredoxin--NADP reductase, leaf isozyme 1, chloroplastic [Source:UniProtKB/Swiss-Prot;Acc:Q9FKW6]
AT5G66760	-	-	+	5	26653607	26657696	SDH1-1	Succinate dehydrogenase [ubiquinone] flavoprotein subunit, mitochondrial [Source:UniProtKB/TrEMBL;Acc:A0A178UAN3]
AT5G67300	-	-	+	5	26854022	26856006	MYB44	MYBR1 [Source:UniProtKB/TrEMBL;Acc:A0A178UQ74]
AT5G67480	-	-	+	5	26930539	26933352	BT4	BTB and TAZ domain protein 4 [Source:TAIR;Acc:AT5G67480]
AT5G67500	-	-	+	5	26935075	26937650	VDAC2	voltage dependent anion channel 2 [Source:TAIR;Acc:AT5G67500]
AT5G67530	-	-	+	5	26941074	26944146	CYP65	Peptidyl-prolyl cis-trans isomerase CYP65 [Source:UniProtKB/Swiss-Prot;Acc:Q9FJX0]
AT5G67590	+	-	-	5	26957915	26959557	FRO1	NADH dehydrogenase [ubiquinone] iron-sulfur protein 4, mitochondrial [Source:UniProtKB/Swiss-Prot;Acc:Q9FJW4]
